# Supplementary material for: Gene Regulatory Network Inferences Using a Maximum-Relevance and Maximum-Significance Strategy
Source: PLoS One. 2016 Nov 9;11(11):e0166115. doi: 10.1371/journal.pone.0166115 (PMC5102470; doi:10.1371/journal.pone.0166115)
Supplement: S1 File — The compressed file includes the source code of MRMSn method and all the datasets in experiments. (ZIP) [file pone.0166115.s001.zip]

Archive with 237 entries (220 files):
- The Matlab implement for the MRMSn method/
- The Matlab implement for the MRMSn method/.DS_Store
- __MACOSX/
- __MACOSX/The Matlab implement for the MRMSn method/
- __MACOSX/The Matlab implement for the MRMSn method/._.DS_Store
- The Matlab implement for the MRMSn method/Instruction for MRMSn.docx
- __MACOSX/The Matlab implement for the MRMSn method/._Instruction for MRMSn.docx
- The Matlab implement for the MRMSn method/MRMSn/
- The Matlab implement for the MRMSn method/MRMSn/.DS_Store
- __MACOSX/The Matlab implement for the MRMSn method/MRMSn/
- __MACOSX/The Matlab implement for the MRMSn method/MRMSn/._.DS_Store
- The Matlab implement for the MRMSn method/MRMSn/arf_opt_value.m
- __MACOSX/The Matlab implement for the MRMSn method/MRMSn/._arf_opt_value.m
- The Matlab implement for the MRMSn method/MRMSn/cmi.m
- __MACOSX/The Matlab implement for the MRMSn method/MRMSn/._cmi.m
- The Matlab implement for the MRMSn method/MRMSn/Connect_for_cytoscape.m
- __MACOSX/The Matlab implement for the MRMSn method/MRMSn/._Connect_for_cytoscape.m
- The Matlab implement for the MRMSn method/MRMSn/Connect_for_cytoscape_all.m
- __MACOSX/The Matlab implement for the MRMSn method/MRMSn/._Connect_for_cytoscape_all.m
- The Matlab implement for the MRMSn method/MRMSn/Connect_for_cytoscape_degree.m
- __MACOSX/The Matlab implement for the MRMSn method/MRMSn/._Connect_for_cytoscape_degree.m
- The Matlab implement for the MRMSn method/MRMSn/Connect_for_cytoscape_threshold.m
- __MACOSX/The Matlab implement for the MRMSn method/MRMSn/._Connect_for_cytoscape_threshold.m
- The Matlab implement for the MRMSn method/MRMSn/data/
- The Matlab implement for the MRMSn method/MRMSn/data/b3_small_chain.mat
- __MACOSX/The Matlab implement for the MRMSn method/MRMSn/data/
- __MACOSX/The Matlab implement for the MRMSn method/MRMSn/data/._b3_small_chain.mat
- The Matlab implement for the MRMSn method/MRMSn/data/b4_irma_on_off.mat
- __MACOSX/The Matlab implement for the MRMSn method/MRMSn/data/._b4_irma_on_off.mat
- The Matlab implement for the MRMSn method/MRMSn/data/InSilicoSize10-Yeast1-null-mutants.tsv
- __MACOSX/The Matlab implement for the MRMSn method/MRMSn/data/._InSilicoSize10-Yeast1-null-mutants.tsv
- The Matlab implement for the MRMSn method/MRMSn/data/InSilicoSize50-Yeast1-null-mutants.tsv
- __MACOSX/The Matlab implement for the MRMSn method/MRMSn/data/._InSilicoSize50-Yeast1-null-mutants.tsv
- The Matlab implement for the MRMSn method/MRMSn/data/SOS_m.tsv
- __MACOSX/The Matlab implement for the MRMSn method/MRMSn/data/._SOS_m.tsv
- __MACOSX/The Matlab implement for the MRMSn method/MRMSn/._data
- The Matlab implement for the MRMSn method/MRMSn/dir2undir.m
- __MACOSX/The Matlab implement for the MRMSn method/MRMSn/._dir2undir.m
- The Matlab implement for the MRMSn method/MRMSn/doc/
- The Matlab implement for the MRMSn method/MRMSn/doc/.DS_Store
- __MACOSX/The Matlab implement for the MRMSn method/MRMSn/doc/
- __MACOSX/The Matlab implement for the MRMSn method/MRMSn/doc/._.DS_Store
- The Matlab implement for the MRMSn method/MRMSn/doc/Instruction for MRMSn.pdf
- __MACOSX/The Matlab implement for the MRMSn method/MRMSn/doc/._Instruction for MRMSn.pdf
- __MACOSX/The Matlab implement for the MRMSn method/MRMSn/._doc
- The Matlab implement for the MRMSn method/MRMSn/evaluation.m
- __MACOSX/The Matlab implement for the MRMSn method/MRMSn/._evaluation.m
- The Matlab implement for the MRMSn method/MRMSn/gold/
- The Matlab implement for the MRMSn method/MRMSn/gold/DREAM3GoldStandard_InSilicoSize10_Yeast1.txt
- __MACOSX/The Matlab implement for the MRMSn method/MRMSn/gold/
- __MACOSX/The Matlab implement for the MRMSn method/MRMSn/gold/._DREAM3GoldStandard_InSilicoSize10_Yeast1.txt
- The Matlab implement for the MRMSn method/MRMSn/gold/DREAM3GoldStandard_InSilicoSize50_Yeast1.txt
- __MACOSX/The Matlab implement for the MRMSn method/MRMSn/gold/._DREAM3GoldStandard_InSilicoSize50_Yeast1.txt
- The Matlab implement for the MRMSn method/MRMSn/gold/gene4_goden.txt
- __MACOSX/The Matlab implement for the MRMSn method/MRMSn/gold/._gene4_goden.txt
- The Matlab implement for the MRMSn method/MRMSn/gold/gene5_goden.txt
- __MACOSX/The Matlab implement for the MRMSn method/MRMSn/gold/._gene5_goden.txt
- The Matlab implement for the MRMSn method/MRMSn/gold/sos_fff.mat
- __MACOSX/The Matlab implement for the MRMSn method/MRMSn/gold/._sos_fff.mat
- The Matlab implement for the MRMSn method/MRMSn/gold/sos_go_1.mat
- __MACOSX/The Matlab implement for the MRMSn method/MRMSn/gold/._sos_go_1.mat
- The Matlab implement for the MRMSn method/MRMSn/gold/sos_go_2.mat
- __MACOSX/The Matlab implement for the MRMSn method/MRMSn/gold/._sos_go_2.mat
- __MACOSX/The Matlab implement for the MRMSn method/MRMSn/._gold
- The Matlab implement for the MRMSn method/MRMSn/mi/
- The Matlab implement for the MRMSn method/MRMSn/mi/condentropy.m
- __MACOSX/The Matlab implement for the MRMSn method/MRMSn/mi/
- __MACOSX/The Matlab implement for the MRMSn method/MRMSn/mi/._condentropy.m
- The Matlab implement for the MRMSn method/MRMSn/mi/condmutualinfo.m
- __MACOSX/The Matlab implement for the MRMSn method/MRMSn/mi/._condmutualinfo.m
- The Matlab implement for the MRMSn method/MRMSn/mi/demo_mi.m
- __MACOSX/The Matlab implement for the MRMSn method/MRMSn/mi/._demo_mi.m
- The Matlab implement for the MRMSn method/MRMSn/mi/elementmexheader.h
- __MACOSX/The Matlab implement for the MRMSn method/MRMSn/mi/._elementmexheader.h
- The Matlab implement for the MRMSn method/MRMSn/mi/entropy.m
- __MACOSX/The Matlab implement for the MRMSn method/MRMSn/mi/._entropy.m
- The Matlab implement for the MRMSn method/MRMSn/mi/estcondentropy.cpp
- __MACOSX/The Matlab implement for the MRMSn method/MRMSn/mi/._estcondentropy.cpp
- The Matlab implement for the MRMSn method/MRMSn/mi/estcondentropy.dll
- __MACOSX/The Matlab implement for the MRMSn method/MRMSn/mi/._estcondentropy.dll
- The Matlab implement for the MRMSn method/MRMSn/mi/estcondentropy.mexglx
- __MACOSX/The Matlab implement for the MRMSn method/MRMSn/mi/._estcondentropy.mexglx
- The Matlab implement for the MRMSn method/MRMSn/mi/estcondentropy.mexmac
- __MACOSX/The Matlab implement for the MRMSn method/MRMSn/mi/._estcondentropy.mexmac
- The Matlab implement for the MRMSn method/MRMSn/mi/estcondentropy.mexmaci64
- __MACOSX/The Matlab implement for the MRMSn method/MRMSn/mi/._estcondentropy.mexmaci64
- The Matlab implement for the MRMSn method/MRMSn/mi/estentropy.cpp
- __MACOSX/The Matlab implement for the MRMSn method/MRMSn/mi/._estentropy.cpp
- The Matlab implement for the MRMSn method/MRMSn/mi/estentropy.dll
- __MACOSX/The Matlab implement for the MRMSn method/MRMSn/mi/._estentropy.dll
- The Matlab implement for the MRMSn method/MRMSn/mi/estentropy.mexglx
- __MACOSX/The Matlab implement for the MRMSn method/MRMSn/mi/._estentropy.mexglx
- The Matlab implement for the MRMSn method/MRMSn/mi/estentropy.mexmac
- __MACOSX/The Matlab implement for the MRMSn method/MRMSn/mi/._estentropy.mexmac
- The Matlab implement for the MRMSn method/MRMSn/mi/estentropy.mexmaci64
- __MACOSX/The Matlab implement for the MRMSn method/MRMSn/mi/._estentropy.mexmaci64
- The Matlab implement for the MRMSn method/MRMSn/mi/estjointentropy.cpp
- __MACOSX/The Matlab implement for the MRMSn method/MRMSn/mi/._estjointentropy.cpp
- The Matlab implement for the MRMSn method/MRMSn/mi/estjointentropy.dll
- __MACOSX/The Matlab implement for the MRMSn method/MRMSn/mi/._estjointentropy.dll
- The Matlab implement for the MRMSn method/MRMSn/mi/estjointentropy.mexglx
- __MACOSX/The Matlab implement for the MRMSn method/MRMSn/mi/._estjointentropy.mexglx
- The Matlab implement for the MRMSn method/MRMSn/mi/estjointentropy.mexmac
- __MACOSX/The Matlab implement for the MRMSn method/MRMSn/mi/._estjointentropy.mexmac
- The Matlab implement for the MRMSn method/MRMSn/mi/estjointentropy.mexmaci64
- __MACOSX/The Matlab implement for the MRMSn method/MRMSn/mi/._estjointentropy.mexmaci64
- The Matlab implement for the MRMSn method/MRMSn/mi/estmutualinfo.cpp
- __MACOSX/The Matlab implement for the MRMSn method/MRMSn/mi/._estmutualinfo.cpp
- The Matlab implement for the MRMSn method/MRMSn/mi/estmutualinfo.dll
- __MACOSX/The Matlab implement for the MRMSn method/MRMSn/mi/._estmutualinfo.dll
- The Matlab implement for the MRMSn method/MRMSn/mi/estmutualinfo.mexglx
- __MACOSX/The Matlab implement for the MRMSn method/MRMSn/mi/._estmutualinfo.mexglx
- The Matlab implement for the MRMSn method/MRMSn/mi/estmutualinfo.mexmac
- __MACOSX/The Matlab implement for the MRMSn method/MRMSn/mi/._estmutualinfo.mexmac
- The Matlab implement for the MRMSn method/MRMSn/mi/estmutualinfo.mexmaci64
- __MACOSX/The Matlab implement for the MRMSn method/MRMSn/mi/._estmutualinfo.mexmaci64
- The Matlab implement for the MRMSn method/MRMSn/mi/estpa.cpp
- __MACOSX/The Matlab implement for the MRMSn method/MRMSn/mi/._estpa.cpp
- The Matlab implement for the MRMSn method/MRMSn/mi/estpa.dll
- __MACOSX/The Matlab implement for the MRMSn method/MRMSn/mi/._estpa.dll
- The Matlab implement for the MRMSn method/MRMSn/mi/estpa.mexglx
- __MACOSX/The Matlab implement for the MRMSn method/MRMSn/mi/._estpa.mexglx
- The Matlab implement for the MRMSn method/MRMSn/mi/estpa.mexmac
- __MACOSX/The Matlab implement for the MRMSn method/MRMSn/mi/._estpa.mexmac
- The Matlab implement for the MRMSn method/MRMSn/mi/estpa.mexmaci64
- __MACOSX/The Matlab implement for the MRMSn method/MRMSn/mi/._estpa.mexmaci64
- The Matlab implement for the MRMSn method/MRMSn/mi/estpab.cpp
- __MACOSX/The Matlab implement for the MRMSn method/MRMSn/mi/._estpab.cpp
- The Matlab implement for the MRMSn method/MRMSn/mi/estpab.dll
- __MACOSX/The Matlab implement for the MRMSn method/MRMSn/mi/._estpab.dll
- The Matlab implement for the MRMSn method/MRMSn/mi/estpab.mexglx
- __MACOSX/The Matlab implement for the MRMSn method/MRMSn/mi/._estpab.mexglx
- The Matlab implement for the MRMSn method/MRMSn/mi/estpab.mexmac
- __MACOSX/The Matlab implement for the MRMSn method/MRMSn/mi/._estpab.mexmac
- The Matlab implement for the MRMSn method/MRMSn/mi/estpab.mexmaci64
- __MACOSX/The Matlab implement for the MRMSn method/MRMSn/mi/._estpab.mexmaci64
- The Matlab implement for the MRMSn method/MRMSn/mi/findjointstateab.cpp
- __MACOSX/The Matlab implement for the MRMSn method/MRMSn/mi/._findjointstateab.cpp
- The Matlab implement for the MRMSn method/MRMSn/mi/findjointstateab.dll
- __MACOSX/The Matlab implement for the MRMSn method/MRMSn/mi/._findjointstateab.dll
- The Matlab implement for the MRMSn method/MRMSn/mi/findjointstateab.mexglx
- __MACOSX/The Matlab implement for the MRMSn method/MRMSn/mi/._findjointstateab.mexglx
- The Matlab implement for the MRMSn method/MRMSn/mi/findjointstateab.mexmac
- __MACOSX/The Matlab implement for the MRMSn method/MRMSn/mi/._findjointstateab.mexmac
- The Matlab implement for the MRMSn method/MRMSn/mi/findjointstateab.mexmaci64
- __MACOSX/The Matlab implement for the MRMSn method/MRMSn/mi/._findjointstateab.mexmaci64
- The Matlab implement for the MRMSn method/MRMSn/mi/findxxx.m
- __MACOSX/The Matlab implement for the MRMSn method/MRMSn/mi/._findxxx.m
- The Matlab implement for the MRMSn method/MRMSn/mi/jointentropy.m
- __MACOSX/The Matlab implement for the MRMSn method/MRMSn/mi/._jointentropy.m
- The Matlab implement for the MRMSn method/MRMSn/mi/makeosmex.m
- __MACOSX/The Matlab implement for the MRMSn method/MRMSn/mi/._makeosmex.m
- The Matlab implement for the MRMSn method/MRMSn/mi/matlab.mat
- __MACOSX/The Matlab implement for the MRMSn method/MRMSn/mi/._matlab.mat
- The Matlab implement for the MRMSn method/MRMSn/mi/mergemultivariables.m
- __MACOSX/The Matlab implement for the MRMSn method/MRMSn/mi/._mergemultivariables.m
- The Matlab implement for the MRMSn method/MRMSn/mi/miinclude.h
- __MACOSX/The Matlab implement for the MRMSn method/MRMSn/mi/._miinclude.h
- The Matlab implement for the MRMSn method/MRMSn/mi/mutualinfo.m
- __MACOSX/The Matlab implement for the MRMSn method/MRMSn/mi/._mutualinfo.m
- The Matlab implement for the MRMSn method/MRMSn/mi/readme
- __MACOSX/The Matlab implement for the MRMSn method/MRMSn/mi/._readme
- __MACOSX/The Matlab implement for the MRMSn method/MRMSn/._mi
- The Matlab implement for the MRMSn method/MRMSn/mrms.m
- __MACOSX/The Matlab implement for the MRMSn method/MRMSn/._mrms.m
- The Matlab implement for the MRMSn method/MRMSn/othermethodresult/
- The Matlab implement for the MRMSn method/MRMSn/othermethodresult/b3aracne.xls
- __MACOSX/The Matlab implement for the MRMSn method/MRMSn/othermethodresult/
- __MACOSX/The Matlab implement for the MRMSn method/MRMSn/othermethodresult/._b3aracne.xls
- The Matlab implement for the MRMSn method/MRMSn/othermethodresult/b3clr.xls
- __MACOSX/The Matlab implement for the MRMSn method/MRMSn/othermethodresult/._b3clr.xls
- The Matlab implement for the MRMSn method/MRMSn/othermethodresult/b3mider.xlsx
- __MACOSX/The Matlab implement for the MRMSn method/MRMSn/othermethodresult/._b3mider.xlsx
- The Matlab implement for the MRMSn method/MRMSn/othermethodresult/b3mr.xls
- __MACOSX/The Matlab implement for the MRMSn method/MRMSn/othermethodresult/._b3mr.xls
- The Matlab implement for the MRMSn method/MRMSn/othermethodresult/b4aracne.xls
- __MACOSX/The Matlab implement for the MRMSn method/MRMSn/othermethodresult/._b4aracne.xls
- The Matlab implement for the MRMSn method/MRMSn/othermethodresult/b4clr.xls
- __MACOSX/The Matlab implement for the MRMSn method/MRMSn/othermethodresult/._b4clr.xls
- The Matlab implement for the MRMSn method/MRMSn/othermethodresult/b4mider.xlsx
- __MACOSX/The Matlab implement for the MRMSn method/MRMSn/othermethodresult/._b4mider.xlsx
- The Matlab implement for the MRMSn method/MRMSn/othermethodresult/b4mr.xls
- __MACOSX/The Matlab implement for the MRMSn method/MRMSn/othermethodresult/._b4mr.xls
- The Matlab implement for the MRMSn method/MRMSn/othermethodresult/gene10aracne.xls
- __MACOSX/The Matlab implement for the MRMSn method/MRMSn/othermethodresult/._gene10aracne.xls
- The Matlab implement for the MRMSn method/MRMSn/othermethodresult/gene10clr.xls
- __MACOSX/The Matlab implement for the MRMSn method/MRMSn/othermethodresult/._gene10clr.xls
- The Matlab implement for the MRMSn method/MRMSn/othermethodresult/gene10mr.xls
- __MACOSX/The Matlab implement for the MRMSn method/MRMSn/othermethodresult/._gene10mr.xls
- The Matlab implement for the MRMSn method/MRMSn/othermethodresult/gene50aracne.xls
- __MACOSX/The Matlab implement for the MRMSn method/MRMSn/othermethodresult/._gene50aracne.xls
- The Matlab implement for the MRMSn method/MRMSn/othermethodresult/gene50clr.xls
- __MACOSX/The Matlab implement for the MRMSn method/MRMSn/othermethodresult/._gene50clr.xls
- The Matlab implement for the MRMSn method/MRMSn/othermethodresult/gene50mider.xlsx
- __MACOSX/The Matlab implement for the MRMSn method/MRMSn/othermethodresult/._gene50mider.xlsx
- The Matlab implement for the MRMSn method/MRMSn/othermethodresult/gene50mr.xls
- __MACOSX/The Matlab implement for the MRMSn method/MRMSn/othermethodresult/._gene50mr.xls
- The Matlab implement for the MRMSn method/MRMSn/othermethodresult/matlab.mat
- __MACOSX/The Matlab implement for the MRMSn method/MRMSn/othermethodresult/._matlab.mat
- The Matlab implement for the MRMSn method/MRMSn/othermethodresult/sosaracne.xlsx
- __MACOSX/The Matlab implement for the MRMSn method/MRMSn/othermethodresult/._sosaracne.xlsx
- The Matlab implement for the MRMSn method/MRMSn/othermethodresult/sosclr.xlsx
- __MACOSX/The Matlab implement for the MRMSn method/MRMSn/othermethodresult/._sosclr.xlsx
- The Matlab implement for the MRMSn method/MRMSn/othermethodresult/sosmrnt.xlsx
- __MACOSX/The Matlab implement for the MRMSn method/MRMSn/othermethodresult/._sosmrnt.xlsx
- __MACOSX/The Matlab implement for the MRMSn method/MRMSn/._othermethodresult
- The Matlab implement for the MRMSn method/MRMSn/result/
- The Matlab implement for the MRMSn method/MRMSn/result/g10dist.mat
- __MACOSX/The Matlab implement for the MRMSn method/MRMSn/result/
- __MACOSX/The Matlab implement for the MRMSn method/MRMSn/result/._g10dist.mat
- The Matlab implement for the MRMSn method/MRMSn/result/g50dist.mat
- __MACOSX/The Matlab implement for the MRMSn method/MRMSn/result/._g50dist.mat
- The Matlab implement for the MRMSn method/MRMSn/result/gchaindist.mat
- __MACOSX/The Matlab implement for the MRMSn method/MRMSn/result/._gchaindist.mat
- The Matlab implement for the MRMSn method/MRMSn/result/girmadist.mat
- __MACOSX/The Matlab implement for the MRMSn method/MRMSn/result/._girmadist.mat
- The Matlab implement for the MRMSn method/MRMSn/result/gsosdist.mat
- __MACOSX/The Matlab implement for the MRMSn method/MRMSn/result/._gsosdist.mat
- __MACOSX/The Matlab implement for the MRMSn method/MRMSn/._result
- The Matlab implement for the MRMSn method/MRMSn/resultAUCshow.m
- __MACOSX/The Matlab implement for the MRMSn method/MRMSn/._resultAUCshow.m
- The Matlab implement for the MRMSn method/MRMSn/roc.m
- __MACOSX/The Matlab implement for the MRMSn method/MRMSn/._roc.m
- The Matlab implement for the MRMSn method/MRMSn/test_10gene.m
- __MACOSX/The Matlab implement for the MRMSn method/MRMSn/._test_10gene.m
- The Matlab implement for the MRMSn method/MRMSn/test_50gene.m
- __MACOSX/The Matlab implement for the MRMSn method/MRMSn/._test_50gene.m
- The Matlab implement for the MRMSn method/MRMSn/test_b3_small_chain.m
- __MACOSX/The Matlab implement for the MRMSn method/MRMSn/._test_b3_small_chain.m
- The Matlab implement for the MRMSn method/MRMSn/test_b4_irma_on_off.m
- __MACOSX/The Matlab implement for the MRMSn method/MRMSn/._test_b4_irma_on_off.m
- The Matlab implement for the MRMSn method/MRMSn/test_othermethod.m
- __MACOSX/The Matlab implement for the MRMSn method/MRMSn/._test_othermethod.m
- The Matlab implement for the MRMSn method/MRMSn/test_sos.m
- __MACOSX/The Matlab implement for the MRMSn method/MRMSn/._test_sos.m
- __MACOSX/The Matlab implement for the MRMSn method/._MRMSn
- __MACOSX/._The Matlab implement for the MRMSn method
