# Supplementary material for: Gene Regulatory Network Inferences Using a Maximum-Relevance and Maximum-Significance Strategy
Source: PLoS One. 2016 Nov 9;11(11):e0166115. doi: 10.1371/journal.pone.0166115 (PMC5102470; doi:10.1371/journal.pone.0166115)
Supplement: S1 File — The compressed file includes the source code of MRMSn method and all the datasets in experiments. (ZIP) [file pone.0166115.s001.zip › The Matlab implement for the MRMSn method/MRMSn/arf_opt_value.m]

function  arf= arf_opt_value(Gval,n_gene )
%--------------------------------------------------------------------
% This is matlab code for obtaining the optimum values of the weight of 
%network relevancefor each dateset 
% Input:
% 'Gval' is the mutual information matrix of variable;
% 'n_gene' is the number of variable;
%
% Output:
% 'arf' is the parameter which is the weight of network relevance;
%-----------------------------------------------------------------------
s=sum(Gval);
 mm=min(s);
[row,column]=find(s==mm);
 ks=max(Gval(:,column));
sto=zeros(1,n_gene);
for k1=1:n_gene
       [ii,jj,vv]=find(Gval(:,k1)>=ks);
       sto(1,k1)=length(ii);
 end
[ii1,jj1,vv1]=find(sto(1,:)==0);
if length(ii1)~=0
      ks=sum(Gval(:,column))/(n_gene-1);   
    for k1=1:n_gene
         [ii,jj,vv]=find(Gval(:,k1)>=ks);
          sto(1,k1)=length(ii);
     end
 end
temmum=ceil(log2(n_gene));
[ii2,jj2,vv2]=find(sto(1,:)<temmum)
arf=(length(ii2)/n_gene);
if arf<0.1
    arf=0.1
end
if arf>0.9
    arf=0.9
end
end
