# Supplementary material for: Gene Regulatory Network Inferences Using a Maximum-Relevance and Maximum-Significance Strategy
Source: PLoS One. 2016 Nov 9;11(11):e0166115. doi: 10.1371/journal.pone.0166115 (PMC5102470; doi:10.1371/journal.pone.0166115)
Supplement: S1 File — The compressed file includes the source code of MRMSn method and all the datasets in experiments. (ZIP) [file pone.0166115.s001.zip › The Matlab implement for the MRMSn method/MRMSn/cmi.m]

%% compute conditional mutual information of x and y 
function cmiv=cmi(v1,v2,vcs)
 if  nargin==2
        c1=det(cov(v1));
        c2=det(cov(v2));
        c3=det(cov(v1,v2));
        cmiv=0.5*log(c1*c2/c3); 
     elseif  nargin==3
        c1=det(cov([v1;vcs]'));
        c2=det(cov([v2;vcs]'));
        c3=det(cov(vcs'));
        c4=det(cov([v1;v2;vcs]'));
        cmiv=0.5*log((c1*c2)/(c3*c4));       
 end
     
     if  cmiv==inf 
            cmiv=0;
     end

end
