# Supplementary material for: Gene Regulatory Network Inferences Using a Maximum-Relevance and Maximum-Significance Strategy
Source: PLoS One. 2016 Nov 9;11(11):e0166115. doi: 10.1371/journal.pone.0166115 (PMC5102470; doi:10.1371/journal.pone.0166115)
Supplement: S1 File — The compressed file includes the source code of MRMSn method and all the datasets in experiments. (ZIP) [file pone.0166115.s001.zip › The Matlab implement for the MRMSn method/MRMSn/Connect_for_cytoscape_all.m]

% Find the row and column of the nonzero terms in regulatory strenth 
% matrix J or J0,row is genes ,column is TFs
function [A_result]=Connect_for_cytoscape_all(J,name_TF,name_gene)
  
[rows,cols,vals] = find(J~=0);
A=[rows,cols,vals];
A_first=A(:,2);
A_second=A(:,1);
 
% [n,m]=size(A);
n=size(A,1);
 A_first_sym1=cell(1,n);A_second_sym1=cell(1,n);A_third=cell(1,n);

for i=1:n
     A_first_sym1(i)=name_TF(A_first(i));
     A_second_sym1(i)=name_gene(A_second(i,1));
     A_third(i)=num2cell(J(A_second(i),A_first(i)));
end
A_first_sym=A_first_sym1';
A_second_sym=A_second_sym1';
A_third=A_third';
 
A_result=[A_first_sym,A_second_sym,A_third];
end

 
