# Supplementary material for: Gene Regulatory Network Inferences Using a Maximum-Relevance and Maximum-Significance Strategy
Source: PLoS One. 2016 Nov 9;11(11):e0166115. doi: 10.1371/journal.pone.0166115 (PMC5102470; doi:10.1371/journal.pone.0166115)
Supplement: S1 File — The compressed file includes the source code of MRMSn method and all the datasets in experiments. (ZIP) [file pone.0166115.s001.zip › The Matlab implement for the MRMSn method/MRMSn/data/InSilicoSize50-Yeast1-null-mutants.tsv]

strain	G1	G2	G3	G4	G5	G6	G7	G8	G9	G10	G11	G12	G13	G14	G15	G16	G17	G18	G19	G20	G21	G22	G23	G24	G25	G26	G27	G28	G29	G30	G31	G32	G33	G34	G35	G36	G37	G38	G39	G40	G41	G42	G43	G44	G45	G46	G47	G48	G49
wt	0.014169840542652492	0.47949575748667456	0.8473628249271701	0.24382142526095446	0.4235506199514396	0.412988494054815	0.8083946364918739	0.4910293814971692	0.46946943940552116	0.8708009639194082	0.8186274580134296	0.07559563937745233	0.8017885466301276	0.6341793624811105	0.07707724202564169	0.2640695149366709	0.0	0.7865695115618037	0.42745951351058525	0.866100503842249	0.4985887256851073	0.7403650019989257	0.5699718221295915	0.607237834616024	0.3130217312174054	0.8161862732904122	0.3975102330037725	0.4703097831521895	0.49546854600009027	0.0	0.6694439853896469	0.11353287199078656	0.8768478774026874	0.45442254856321707	0.20979340089403123	0.4105361472611694	0.014178062283236103	0.8217496748967933	0.5022980740602501	0.5122297849304064	0.05518804231220788	0.8830044709938196	0.3722232713041136	0.14301852761860276	0.3163734389520564	0.8019929807415908	0.04372306935877583	0.45289160140080403	0.4471303697269426
G1(-/-)	0.014981397444440034	0.4593611812815669	0.8976753654122904	0.22935576905833896	0.44114780412466725	0.40346301202008916	0.8489078044189894	0.5440863180844792	0.4256602401365684	0.8749460620813426	0.8719627312833537	0.12758537268728662	0.8364240723605282	0.5873830652586625	0.07053293541270003	0.2052137889972037	0.0	0.7775032562351032	0.434147727014989	0.857762120986862	0.443671476212186	0.745851811677886	0.5019977621942153	0.5857730799824433	0.2858748877078311	0.8159054453982245	0.40013669991261896	0.44511668691590667	0.5633943803605145	0.12473524161968448	0.6737766629458792	0.12649147720253892	0.894909467219253	0.5086034778883713	0.23099641368740084	0.44526759700605273	0.0	0.9170921332100612	0.5355551835449434	0.46261302474319455	0.0	0.810070746729556	0.5219545480718171	0.17272762534145578	0.38583834171848375	0.7670890427584227	0.08573893018097087	0.45400871667100656	0.5330260233186063
G2(-/-)	0.7609656672801539	0.0	0.2756149258419498	0.123768448673127	0.38830729685560084	0.8836628069319904	0.7977960390967964	0.5675815100752533	0.4635682164269505	0.8324485908256377	0.7517970922199742	0.18002646307234724	0.8508188947523438	0.5567894192258003	3.57899230934208E-4	0.29093838469800587	0.0	0.8978704196664934	0.45474865865195824	0.8646259703799097	0.3975777134937349	0.6693211711285066	0.5911142449399107	0.5948985242555027	0.28312011141053417	0.8449588767290626	0.429545965679239	0.4583829754893041	0.44778873648043316	0.009333164699629035	0.6151901250365177	0.09374696476029735	0.8596366695712044	0.5041080123963697	0.16439701612472885	0.4044794399599018	0.015228465417173234	0.8088787791555601	0.487543995610475	0.49876078042963384	0.0	0.8915623882005558	0.47454309462487904	0.18740374048361946	0.4217275747749509	0.9006145702367563	0.058354516580210465	0.4626276220029019	0.46654178484035386
G3(-/-)	0.025891262055991973	0.4798692582919522	0.09969630181419696	0.2125950305319682	0.4753652916166884	0.37798998395796113	0.8001535588856067	0.5201992995314718	0.5103790807418487	0.8698748971328395	0.855241129563662	0.13486194913095095	0.8304529021363084	0.6271048752501932	0.051775903426389866	0.19369268581251212	0.0	0.8213694553489592	0.40836190530711663	0.8802701637829523	0.4598200858939559	0.7476610056799886	0.5251859001808297	0.5573026092774073	0.2962682529382598	0.8638483857172647	0.4081511115925506	0.4740023936903217	0.5189804910415557	0.1390892045273681	0.6598800066276946	0.11158979686219513	0.8047029759557899	0.5264718728964203	0.22264153474767123	0.5213798206960926	0.0	0.8759878355994226	0.40044721597857963	0.3946316699600446	0.0	0.8179168536201972	0.454106496709979	0.1824009369214352	0.3729241299176205	0.9147392063327962	0.09067938865185349	0.42580410020003234	0.44074787936790094
G4(-/-)	0.19043990335818475	0.07562756230541019	0.8601199774855167	0.0	0.7431949747410039	0.7262903554618684	0.8826609771368195	0.845619855112795	0.4597873958166156	0.8484763308929353	0.8736541753804402	0.013252613235981094	0.893194967892034	0.8264918126673316	0.011176227829338302	0.22981825816146323	0.0	0.7910923647294074	0.39169672203902334	0.8503042432239094	0.45781809183395145	0.7597069397243817	0.5547806703296704	0.6203107820566766	0.22294921950877084	0.9104831645470292	0.4242814163577419	0.43721817217828823	0.5897442076247772	0.0	0.6378791627805657	0.10371100728648262	0.8158439063557394	0.5389093405008402	0.24555045612761858	0.3935676382161675	0.03399023608747295	0.8016166285933831	0.44251909065535383	0.4244318807752332	0.004329943262132072	0.824284354922378	0.4798425198726657	0.14645778707063545	0.3621752961536267	0.8965269364868497	0.06008375723034918	0.4894285498147422	0.49587022161316296
G5(-/-)	0.055930867381921406	0.47249519041230625	0.8094044747970218	0.2334784176427057	0.023315147520241473	0.45181349841043456	0.7513949656709947	0.5648895017751903	0.4756857629526084	0.8800007635226654	0.8258739050388023	0.1590060666776097	0.8719052460143418	0.5726355611753785	0.0	0.2775698273029877	0.0	0.746435513614809	0.4768406806584686	0.8690641962965049	0.3959826968302386	0.7314489201292509	0.6163933515369869	0.5907408198649657	0.3241850632069755	0.8762165075750303	0.4187805061951105	0.42682706135494686	0.5092942657363088	0.0018039581869850787	0.5672163580986496	0.1618213388602173	0.8635483012022365	0.5680485737564713	0.19635646782713184	0.39778353892709445	0.022863132110823248	0.8402104968622824	0.4237910797379421	0.41704602616072317	0.0	0.8000547692803927	0.4114901775479587	0.18616337279002995	0.4375445363212472	0.8108996750827865	0.0971369886687871	0.4892223062922237	0.48690485498533104
G6(-/-)	0.0	0.3801639724404837	0.8495831644943901	0.14704356479499867	0.45799719390062255	0.0	0.8244202093040758	0.4515990578628978	0.43744485516150844	0.8789512861225338	0.8292303872858539	0.17328429189459768	0.856574205016163	0.585764724019335	0.020241561449986612	0.18968877709945728	0.017981826877224757	0.7444689322694013	0.4147213910215563	0.9208088594866544	0.4542519437553137	0.7149258325591719	0.5348247973808826	0.6261549118058937	0.2735628579568557	0.8406027308625894	0.3629997293605193	0.40161520637800685	0.6089605691208321	0.04678135402813858	0.6261355737501686	0.16813080433103045	0.7897362053203079	0.5692639848242596	0.25956766702505985	0.48449711258871275	0.0	0.8625648418742679	0.4247966453014884	0.37387044957551246	0.06453457860408808	0.8179189525374413	0.4444784777956012	0.10146332656785942	0.37052434643830723	0.8309888077671406	0.08688977913239572	0.47003468024668793	0.4392564187043347
G7(-/-)	0.0	0.42456171746844457	0.89897217734602	0.27118919468364	0.4412991986757258	0.35644639096981257	0.029263995200614908	0.49585890477089856	0.44748101666140894	0.7905881451195997	0.8940559658084577	0.11292955429736053	0.8541677192808387	0.6448431535366086	0.0	0.2231439422869567	0.0756776566806698	0.7535819935163836	0.4009891359589994	0.896735591496493	0.3662363193855581	0.715356396753993	0.60549539193053	0.5109029455495963	0.21653478532691606	0.8690030752158138	0.38024858609099543	0.4419410643191926	0.630693886993046	0.005459802769680402	0.6219582474206096	0.15755521756359125	0.8989362884579823	0.4732223263115691	0.22290733160676054	0.4686927028470387	0.0	0.8468152027364262	0.37350196053104046	0.4453431854936002	0.014031785315698361	0.8401597373668791	0.4297548031106959	0.2559108437117271	0.36986350346570984	0.8336073076114171	0.06980998608189302	0.4802715284353972	0.45992567872138
G8(-/-)	0.09125849780136042	0.455283257482297	0.8200086606538959	0.22783863501330512	0.42210378451901764	0.3978575405125446	0.7973312712455778	0.01786385030039467	0.37348727759314115	0.8188798499819037	0.9047859361314959	0.0757922609506599	0.8796135581902178	0.7161513752398789	0.05716465553287422	0.16683666220189908	0.006596129093191196	0.7123523440148533	0.45324952020546627	0.8483447789407498	0.4416094297224605	0.7338479630944227	0.6074842120579892	0.5402105740556339	0.21643703826739089	0.7850097278893186	0.3317826946784327	0.41851396482286796	0.6227892296227816	0.04125086673660087	0.6903267583430056	0.08905861201003105	0.8678849784059444	0.5379037647602827	0.19722693491080381	0.4525101914586883	0.017547416393688703	0.8387854746060445	0.46747060873647706	0.4124564685888835	0.01619687636609695	0.8106937689361802	0.4692162167651385	0.15171448904554924	0.4419361819975441	0.9030976829638093	0.061791103679961865	0.44445623623583963	0.48266811501443807
G9(-/-)	0.037769506834536365	0.42465017396084304	0.7835501138612516	0.7994515088368183	0.36123306765285135	0.3733151370294483	0.4307760012183105	0.8543190062222528	0.0	0.0	0.9381078722418214	0.4125899163735841	0.8644003912099348	0.3739528235625179	0.0	0.822426036383466	0.532752644448257	0.7825357201142799	0.4522344196106201	0.8504533395666255	0.49083841977797626	0.7668987668189245	0.5346263555805321	0.7971751923531784	0.28903762283604234	0.8999887272523468	0.3752665649054678	0.4773256847791922	0.5050226665958878	0.0	0.5980970281509244	0.14181013504767323	0.9569604966725686	0.5000970403985884	0.15646324815534188	0.41921933221340657	0.044121023003365435	0.8462054533297012	0.47350494028853896	0.44744508486545526	0.050086605916051775	0.8326103765384648	0.5247891331389676	0.1871410444562027	0.4141023433338219	0.8848453906022258	0.07631269074332878	0.44296366196892445	0.4975269176378569
G10(-/-)	0.027246058372739784	0.4553528861787419	0.7746255817810073	0.1964547683903089	0.45270177935332323	0.4063183041800473	0.7483171815980567	0.4860102395881435	0.5060507970028488	0.003705516561622866	0.8357979997846637	0.0766353536632547	0.900124200557278	0.6846963503533171	0.06550208291987711	0.2570218539713724	0.0679194990397979	0.7851056863523587	0.39201838752441936	0.8189239967055236	0.4530346314864829	0.8702367235692154	0.5256520682268464	0.5749774809719486	0.24681826319405226	0.8902651375180461	0.4163822838929328	0.4539168870391474	0.5442636488220055	0.009883888736591176	0.6880298786896292	0.08830002490188427	0.8243304368328843	0.5712156266501045	0.22037738638899512	0.46178413225059883	0.013652800225858061	0.8483434256992817	0.4269705367418342	0.3917525131406664	0.05092888265082754	0.8160290791274556	0.4666321308868822	0.17783365511306298	0.4423648291381382	0.8997109925829296	0.07767721949126494	0.37830013557888714	0.4225401499144261
G11(-/-)	0.02882050563419137	0.5137335289835664	0.8799423103053398	0.07980342301403574	0.5553610313723398	0.4068313920381941	0.8304180861053868	0.4608518745179952	0.8423494756259625	0.8920410676847856	0.0	0.08807846863219217	0.9365944535919771	0.7915466519961457	0.06534471017018953	0.21901487863283323	0.032176484921757446	0.7766007789408756	0.38865400673115685	0.862789610425567	0.5170620113312298	0.6841562730444428	0.5552440102176583	0.4026756087112172	0.32227730219515516	0.922794789622874	0.38498861073488766	0.49327279116246325	0.5594196998060205	0.07658112683493844	0.6841731760319963	0.09062776117335886	0.823018457766642	0.5549062721842294	0.13536167772395905	0.42149819647642195	0.05032004086414827	0.908254125165356	0.3776149786654131	0.40033206767043716	0.0	0.8295207693938352	0.4469013500887884	0.1535768567473034	0.4138093142490598	0.838767988123261	0.08211333356383499	0.38401695832188687	0.4205465994991604
G12(-/-)	0.026291830490025377	0.44939734844439566	0.8864500432723755	0.13543047139246456	0.403882097333256	0.3862759730048977	0.7797139884786547	0.5547583736237441	0.42537645822994774	0.8531146968841404	0.8367705983995263	0.041579670836182324	0.8959606264760746	0.8769327016084322	0.01747290829018164	0.26532569078876245	0.0	0.7877415663071053	0.40491258288184817	0.8724002647413331	0.42637254411473424	0.7538204504093339	0.5500959457395651	0.6198453298143543	0.3042908809183744	0.8777301574889315	0.43629259069824267	0.415533375852496	0.5129418425293386	0.07084128567483465	0.6335358747319046	0.12084586480955223	0.8415997125165499	0.5545416082742358	0.21384603497123533	0.4218836356526774	4.08520170971697E-4	0.8495676154978544	0.3913940754648808	0.47382030357722066	0.07526185375035625	0.8196374436873802	0.4795816570419712	0.1476337008510715	0.3517219444695624	0.8948608401863428	0.10818382132140793	0.34495924495488023	0.4982474046485695
G13(-/-)	0.049715758354344684	0.5047125166469526	0.8219571643983589	0.25175042564884287	0.5324419747761773	0.4739638472801077	0.8515042783432865	0.814706523118547	0.4873557991543834	0.8980394199917228	0.8315733997081015	0.14507030371471055	0.052467393422951265	0.6055926794239935	0.8575728493777987	0.3066106482133219	0.006172368971907824	0.8395054850324536	0.45970432838745884	0.9178401940547759	0.43653135819475586	0.7644855637720808	0.5384828768557155	0.5980798584260093	0.21162268847433746	0.8324265053361889	0.3197620991338221	0.43151417007284687	0.5893839991994348	0.04793763227341333	0.646678579849146	0.15717278143171534	0.8096046084512848	0.5739010342157284	0.18771427944900793	0.4344051849736268	0.01085716490398646	0.8163978209317968	0.4447770146596677	0.4172390135247976	0.02139316875520031	0.7841317008749659	0.49536877569565596	0.2299763081617912	0.35434606881483144	0.8319282650363652	0.13414443912614538	0.4069815046935896	0.4559315847896624
G14(-/-)	0.010153022311161799	0.4860530512668924	0.8703655628745729	0.28251402854985275	0.48484214891565725	0.42685033147286827	0.748847875307468	0.49399405459382617	0.4734168190014242	0.7961882154877893	0.849926594335467	0.13263173843000006	0.8695232082429009	0.0	0.028129068509242225	0.21372103750575686	0.0	0.8706965358200569	0.4944207240804533	0.8585420885985281	0.4246858410941039	0.6745422821955812	0.4756000121411326	0.6036499409281949	0.2323653064012082	0.8360022025528748	0.4025162164761187	0.4717500267565367	0.4481459403694925	0.0	0.6559871811041204	0.10832274421757336	0.8247060546550161	0.5444809691826377	0.23584184751687695	0.4217712810589924	0.06545663960953424	0.8386798418425623	0.38230641569176343	0.44472718052480553	0.06229685969030184	0.8980084010232149	0.4389494258665143	0.11099494436232038	0.37110579579017183	0.8646578703108987	0.1223267166943222	0.3749437955890001	0.41926663417484866
G15(-/-)	0.028572816861357986	0.5148448756653791	0.8465390787255314	0.1934864988048517	0.42361895909365316	0.4753053581475217	0.8806652787291801	0.5215256537618874	0.4713731717499828	0.7656785150391986	0.8964739699710509	0.13422942723901055	0.8766401988998004	0.5943308239185137	0.0	0.22946758100532866	0.06761310455833042	0.8383407296260551	0.43249679052716994	0.8597243336013995	0.44756736153002746	0.7563041182799558	0.5188342033964791	0.573900830495957	0.2574870038594734	0.8295673331850288	0.3817088790240299	0.3483653197196674	0.5777500644803045	0.12902795448779758	0.6894432797793686	0.05333020792552935	0.8172296362743064	0.5433159928163981	0.15009615206375784	0.4064482431635014	0.04496475984771239	0.8611435575801156	0.42672656501853345	0.4640281604531162	0.0	0.7784977435883677	0.46968650955872	0.16061059568861744	0.36594451852571785	0.8863589361881865	0.09719009282171087	0.3550584124938246	0.44002698907263366
G16(-/-)	0.0023793265846014204	0.4457115890332675	0.8342956010509611	0.1452322471710834	0.49268767182850653	0.46737534045323653	0.6923486751363626	0.5432392959299486	0.4278457316524843	0.8421973724152605	0.8104402939348231	0.17398491618320353	0.8842996497386265	0.6343565628909662	0.019393668130184262	0.08126771813181155	0.0	0.3920516645021594	0.43355809469171974	0.9109019277807929	0.8977003682079931	0.6478683387548925	0.30045371175912694	0.020526641078496118	0.0581983307537764	0.8520383418954461	0.36728093508304904	0.4536014561103673	0.3403550119536926	0.018944734421785743	0.8908973111373882	0.32821856625516505	0.831736696848423	0.4450974487170898	0.0	0.45131469697839244	0.030809784309929273	0.8746107370695724	0.161615841417761	0.4898803823853044	0.11004108734941476	0.8274932344049046	0.4512677937744574	0.18915411154689607	0.42200107058422887	0.845318909052733	0.050862664552817106	0.46255023185818384	0.5151460575276959
G17(-/-)	0.012324998033977332	0.5076972148394108	0.8157135823978408	0.18363474911329403	0.4757138073286716	0.40028166803003035	0.8073942073466375	0.5243625959521223	0.42517453333076183	0.8469712125940523	0.8157390375344141	0.06898773490478956	0.8465551247344213	0.6255544887001006	0.043698464835102216	0.18514562333696777	0.11008598223071275	0.7776068628046662	0.4787103276114854	0.8453457455706468	0.43215945120477756	0.7803663177190315	0.5179099426357823	0.6060953969328682	0.11421217789838373	0.7909288895355766	0.38595996067982397	0.4273531160093274	0.6005102458319139	0.06188541481350832	0.6301576838462594	0.16826307769186402	0.7908675455666732	0.4998207754833219	0.13441900752551358	0.41636076574851233	0.0	0.8247096670466904	0.4606216003668424	0.42239235864491415	0.039962956037862866	0.8276599293904675	0.525905951317213	0.1797324032998631	0.4022684293290943	0.836149739630761	0.1256337797313466	0.4852440112939632	0.4432189869841945
G18(-/-)	0.043767602044924594	0.4841508945717006	0.8536358383873895	0.26105682326029733	0.4639068589409402	0.44300635334071187	0.8512298482133845	0.5535427838772725	0.5302282331096735	0.8423691663545186	0.8504283026461362	0.07573995343009084	0.8093543080435108	0.6014024115795209	0.09647228177501797	0.23338652756223696	0.025200420034824984	0.0	0.8375422583403123	0.8894785544848137	0.4093174237050714	0.746202579529744	0.503126795527106	0.560441622409809	0.26153554960201936	0.8760907801251863	0.342035810877459	0.036909333634189	0.5200801546703021	0.05210819438753289	0.6530339808416129	0.15151984324912	0.8082146059476828	0.5202813639189281	0.25843297704345736	0.471127822537787	0.09720043476240332	0.9101496362104609	0.4292047436152573	0.42657105034590864	0.0	0.9121634670811816	0.4826846125495708	0.14955682291771003	0.2938877165046767	0.8631219655789804	0.0696860109318613	0.4733246247236109	0.4934851160073558
G19(-/-)	0.0	0.4265346362639772	0.8100695231551438	0.21111755081318131	0.4100659223567162	0.41974554372169726	0.75576586770361	0.5269475842087245	0.46601209207544425	0.7509401962580813	0.8265085753415478	0.2281741437617065	0.8558471752835397	0.5800251875304362	0.0	0.22503115654503247	0.061670487278954404	0.7709901147130502	0.0	0.05184261178618761	0.46530561418442784	0.7595791534696865	0.560102260219153	0.6254181400351051	0.25380860684374873	0.8821679258264181	0.48628146129877364	0.029224761737842445	0.578524975953975	0.0	0.622313310304718	0.054926509679420726	0.7914049356456129	0.428433664665708	0.19835441417069896	0.5324535232104856	0.00691617983741653	0.8299631761328683	0.4814617982433805	0.43455909537224624	0.035615946208461466	0.8495759635277804	0.4617277199883267	0.1699184602619206	0.414710136771294	0.7960676751717021	0.06170932515650412	0.4487353915381265	0.49550013104842705
G20(-/-)	0.07735850968373056	0.4627525269724904	0.8327611689099097	0.24616104247670148	0.48859281852996383	0.4115458378384691	0.8018610882111734	0.5660917948856075	0.48596560675967143	0.8375962154690615	0.9108077454675537	0.15216366960767191	0.8820522836127935	0.6197820777011532	0.05769226284931769	0.31141777005610105	0.1289271676501064	0.7769957519685596	0.4219549658890776	0.017920806884011507	0.5405642893367245	0.7257045436444133	0.5329479993304387	0.6185557890842469	0.22493463659323593	0.7794683445024795	0.3420228590706573	0.3904097529055748	0.536487639214273	0.02760344759119047	0.6209398684714524	0.08729834479829295	0.9079430314956376	0.3979587442544549	0.11884040615501688	0.42717078756816895	0.0	0.860102305789558	0.4896099434079944	0.44518314058855685	0.0718269860880375	0.8804089855781181	0.4993971775930535	0.13073438844289031	0.43608627628285335	0.7903073818916052	0.10552161810549025	0.3992290082560591	0.442162544278874
G21(-/-)	0.03855206580132208	0.42414605524621996	0.8226795401387039	0.1901325710073169	0.483114412198194	0.4022017095150416	0.6922055338413379	0.483577986208135	0.4493904366907816	0.8953915498100677	0.843662777462218	0.1573105578669171	0.8575187263855374	0.6194216506558216	0.0	0.30983481491354276	0.04727381764691571	0.7719263446388125	0.3176924026709807	0.8657161128901103	0.0	0.7686390289151671	0.5926417843670201	0.5644806394931866	0.2792419108856677	0.8677616013402621	0.4031927729196931	0.4721598295428041	0.49647162479655105	0.0	0.5722772956225435	0.12090724909734846	0.7715644422701349	0.5032409374035341	0.2208812609349356	0.4199443050396813	0.029255234811366913	0.825960283328702	0.45841400673453375	0.43375225124793443	0.021715318066354534	0.8725484337330075	0.4867996720530602	0.11452551181796894	0.4073761167377754	0.8267802286919345	0.0862443255916139	0.3608774950933837	0.47856686533112847
G22(-/-)	0.08071752756803044	0.4485194912192924	0.8025561924445747	0.18301025480110758	0.4001346131191632	0.4023459530642982	0.8529745657679562	0.5700217566328295	0.4268575196240838	0.8364932736711955	0.8681854362777629	0.09038199211368028	0.9110861265615754	0.5746790077873865	0.023663440253123474	0.272957779784818	0.005337946434755004	0.4323087759232484	0.3947260862807276	0.8588864273809504	0.4279184299225447	0.0	0.5558008890800213	0.5934433701554539	0.2540445263855934	0.8545900437499127	0.36039705564796837	0.39780607699974957	0.5908263463818564	0.0	0.6344039188373468	0.11659300000575538	0.8662797336450568	0.4983814717431557	0.21199605156283563	0.4214387816426557	0.001027079815503435	0.8652058012347656	0.5031730491260359	0.48197432250228633	0.03265856358211859	0.8556649307132128	0.44243753057976326	0.1511173744026498	0.4138358701939466	0.8634081524977261	0.02936703373482191	0.4312423815142084	0.45186143047558014
G23(-/-)	0.013659036486488543	0.5132352860631971	0.8137141535059014	0.16061665050829113	0.5021740180846259	0.41238526396422215	0.7568912099635843	0.5309371042772435	0.4695790061266439	0.8987340159854034	0.8564474987497179	0.17952900201390462	0.8487429627341455	0.6191058644535763	0.03332858218763297	0.22457021333131794	0.05750904296458449	0.8396168380479646	0.4271450792311618	0.8524558623889668	0.47510007260576187	0.7627959191619967	0.0	0.6038044983990579	0.23548564052554075	0.8408937929629122	0.354450084563739	0.39527544615663496	0.5144632967116547	0.10094268465526578	0.6400408888280628	0.13288499545239835	0.8914611212679645	0.5199108540338985	0.22787698819389174	0.4141906841099479	0.0	0.8768544373689607	0.4430619175720047	0.4661037087996659	0.014040422973679655	0.8032626699970898	0.46133330095227465	0.15828945204947423	0.3859377115277049	0.8617737135200298	0.0	0.3867769862695613	0.45901668318401523
G24(-/-)	0.0	0.4573629100445155	0.8105209150479381	0.09041420323818167	0.5405402169799508	0.3805724544508164	0.8593563981648595	0.4791446618039491	0.44481497045434304	0.872227199474567	0.8945368210362248	0.1627088090923118	0.830710937427149	0.650756343688699	0.06979544342477335	0.10069071751506772	0.0	0.7934154937828269	0.4661926635554044	0.8655418275534836	0.8654780480081057	0.636815893255232	0.21450942831140343	0.0	0.019068902051166462	0.8550153108633349	0.3800842579797127	0.41609910482265045	0.41780618528934305	0.04057404532971801	0.7757799361720482	0.4662870227681051	0.8983238780839058	0.6251465379927883	0.005216358861440528	0.8509263244249431	0.0	0.8551660453775901	0.07035783697978185	0.8641487236924278	0.0	0.8725543928119922	0.4066280429384759	0.17564647833242159	0.3287854627542369	0.7753926120309897	0.1250673271411078	0.38075376612766787	0.6129169948550788
G25(-/-)	0.10161902264290244	0.4965637986394636	0.9274755724401784	0.1739880090228136	0.4737972526290558	0.4739511348448354	0.8270896508814761	0.5351203590903874	0.4356796749900543	0.8280228135991945	0.7947947637302819	0.25487736475522094	0.8849029723228444	0.6486114480600658	0.01065452457322887	0.2370527773250214	0.025997959037514066	0.7839806525179696	0.3965939606725152	0.8464301039640041	0.547695079565161	0.7592567406151616	0.8002108511669385	0.5130146923178432	0.0	0.8659320593213694	0.10906987742449627	0.44936223967608674	0.36636731151222507	0.07436308676830941	0.8171887198805785	0.4890170705790597	0.8788226364938779	0.4850521838777105	0.05258881095089085	0.8111490233062292	0.0	0.8359495540619853	0.09543315422555715	0.4041797100733113	0.048718083395140166	0.8631600504521894	0.4687079307701511	0.11284229214153844	0.3843709450034119	0.7562562352595907	0.05579617368570276	0.47647035880448163	0.6158272680945238
G26(-/-)	0.06773118782273274	0.42796031279935126	0.8379439154036575	0.20273632755467452	0.4800218610870135	0.4316517401951953	0.8384085165808808	0.5824872587666918	0.4297248048891709	0.9317055957333527	0.8504519356044172	0.08851591672765498	0.8994936282527696	0.5515550879959937	0.08144792210785472	0.3043691503777056	0.0120338059820214	0.8403674938730784	0.40021380500160203	0.8904363076079149	0.43535431625205484	0.40847207779838307	0.5859737465647994	0.6219132277511151	0.8552348953489671	0.06451457499201269	0.40048814289680545	0.5008450462520495	0.5097901796920395	0.8656071431749576	0.1494576572094674	0.13431601359156353	0.8865776970489965	0.7234639345766836	0.42172574364940035	0.44905649628799793	0.05413347687040628	0.8393957424859213	0.44183394823906125	0.4652401172816892	0.023257716069481564	0.8142467680423843	0.4637904328521682	0.1556061784784893	0.3643988018595387	0.0	0.8290151100320475	0.39466301962551137	0.4340767290581556
G27(-/-)	0.0	0.4993822570919012	0.8744403821675308	0.28456984762147153	0.4355797194114159	0.3946890001457388	0.7710441148856572	0.48107012296297835	0.4223624820894178	0.8634651804518817	0.9156042903171302	0.186334588544582	0.8662599370095909	0.6346840864936013	0.0	0.18504341910027958	0.001023757658990347	0.7849711995455984	0.4011483548086663	0.8126210846676537	0.433238207529752	0.7277111426748306	0.590086916120963	0.5647324192850234	0.3408026702568095	0.8490416984537609	0.028073924971351204	0.49618926854653533	0.561873190799099	0.021399057621677767	0.6453941690034115	0.2437189549228266	0.8398945567892153	0.5324211902924874	0.2429047492582647	0.41939348804534615	0.01426144146160353	0.8837366876983015	0.5057115706281853	0.4638782657203178	0.04678879772025721	0.8344450621079736	0.4934103342174217	0.10574347958121505	0.39569938887121225	0.8230480326348197	0.10849336477570796	0.40784394063693535	0.4564070937353496
G28(-/-)	0.0	0.5023585314138135	0.8378229531655828	0.22727904023686563	0.507612306523843	0.45439143819925865	0.7581057866512892	0.5020636287173618	0.5027745212432472	0.8626529735961885	0.8355699752350484	0.21653299182634986	0.8710742378680856	0.6664557791794473	0.07488131408564634	0.15478727789606436	0.0	0.806666127809515	0.5189446018000043	0.062024530856828984	0.3149770525082131	0.6887852711938294	0.5891583942573237	0.5568290095203166	0.34145114561635	0.8405618085355131	0.4356982233996927	0.04239818672279029	0.49522608272566926	0.06746539379238929	0.5952845624323971	0.052515957139712945	0.829067166474638	0.4823793232950087	0.2452099230244282	0.3647185018184085	0.0	0.8612934111345283	0.41009806413296945	0.45963075896746397	0.0	0.8216101571893768	0.502720667532472	0.15241939092093457	0.4092906170352397	0.8788284348832764	0.07714262284271346	0.377975407498093	0.39806778353586914
G29(-/-)	8.185898833505651E-4	0.3483348207837822	0.8456644262975552	0.1432350017880264	0.3927256788972676	0.4467745350663824	0.8340026851913521	0.5515576697902775	0.41157434426497297	0.8023850326758201	0.8965991079824465	0.2388070101267828	0.8449174928818023	0.6106004225092768	0.13080553255876498	0.23653001133697038	0.008246849352204119	0.7475951896452123	0.45324115947633625	0.06401294910645051	0.4260502587757132	0.7828610269667459	0.5809955005238678	0.6232511719445022	0.34324382532941355	0.8327204431084732	0.37258008464870634	0.03169246159851601	0.001060996797589932	0.009571605767135087	0.7065259353991792	0.02251425828408544	0.7830752335313852	0.5067986257466245	0.214756683547191	0.4223392826296572	0.02463576104262537	0.8318258974609372	0.49934253756788866	0.33429714491335283	0.08134526181109228	0.9054461110160831	0.4325928963382871	0.19838064215078927	0.43455961539507004	0.8254770396477699	0.08289968603559546	0.384117327006192	0.4106929149781942
G30(-/-)	0.012709008797811066	0.5352119555977052	0.7859618465488792	0.2523640075245684	0.43709621906230456	0.41401524699612774	0.7963866224399281	0.5082744462179501	0.5389505444018968	0.8591705434862519	0.8942025552974607	0.08345307352390186	0.8284359235729156	0.5859641033752445	0.010904506659453002	0.2186452615287507	0.0	0.7501952011474091	0.4030652547149766	0.8419996197004257	0.33728784815966284	0.7348890971545673	0.5949399916710449	0.6854584254302301	0.2791910243298324	0.7740418648233811	0.4196785241630012	0.44846980521733165	0.4125680660668117	0.03338445775567241	0.7236138847274436	0.10274936908163956	0.781788194240607	0.49620409590250986	0.19915274389471888	0.4648675884081319	0.04539902498403872	0.9457430680057135	0.4108125222877363	0.40676313837895084	0.0	0.804995971804154	0.4866653402370029	0.13359452919841752	0.33934838754613583	0.8133170119580085	0.04518305672171841	0.4080672760142262	0.3917105421107935
G31(-/-)	0.09902225578592681	0.430720790265941	0.819188870283587	0.20051843882302897	0.48545625181503316	0.40857524694339575	0.8385234809367208	0.5214140649186905	0.37344561756191874	0.772478180645643	0.774603931545366	0.0665777819855022	0.8584455591010359	0.6024993036145069	0.03803337811947665	0.14211401890364994	0.0	0.8447436995370241	0.42432661321975085	0.8768446235632621	0.41700833208817145	0.6345879236033956	0.31368444145049057	0.6074935581277839	0.30289943190031304	0.832986545514513	0.4016670722522613	0.4586490397570247	0.485612908861048	0.0	0.0	0.36266491387118577	0.880638230748476	0.9218434956911641	0.18397356128872547	0.41297599058209866	0.01497098264345537	0.8256281776846661	0.4552373162344231	0.36826165056869087	0.0	0.8340285721419993	0.3355246754150976	0.14216606341654187	0.35692452846368633	0.8108563895054859	0.05661195567043578	0.39416647296734075	0.4163195681237821
G32(-/-)	0.11414792433478188	0.48111947776292147	0.8507399307683401	0.3016829479889953	0.5119150183666171	0.4902077535984224	0.8291144507803628	0.49747562586912936	0.42758492654930824	0.8726301694774872	0.8966149341873528	0.15843479129291135	0.9149044523548787	0.5717156098555793	0.009219166920559288	0.24104457484743336	0.0	0.68493801440809	0.4837202120360748	0.8529985650658409	0.45572844222617265	0.7543677505393972	0.570975863007139	0.6430003840525508	0.2304701558841183	0.8978228728163805	0.31179714137865766	0.5122045558163154	0.5935287169158163	0.011598681330405735	0.6665415939406035	0.0	0.8598248379928426	0.48209929962971587	0.21200023208967914	0.3573680441620277	0.0	0.8556266130657199	0.4102539646310816	0.4867353778215687	0.0	0.8594618227914084	0.4723613754850837	0.18611260416806338	0.31047141627290775	0.8755810986125475	0.06113903371717101	0.3794375386445938	0.4642984448090444
G33(-/-)	0.0	0.44890122412568145	0.8009110301877365	0.17622573710740505	0.47959740532068795	0.4268730946790949	0.7194278861552982	0.5658804244180534	0.4712611004994815	0.8145417201876327	0.8424880630090472	0.11606396780379627	0.8382620058963974	0.6162894498578348	0.05467461421132177	0.25747198529160215	0.061500083569159654	0.8658756905395513	0.4099866182556917	0.8175695323955556	0.45631235133074144	0.5936532756634466	0.0	0.6069566498628318	0.3224985600746175	0.9116500326894326	0.3733910486967816	0.37659999010618556	0.528333024195107	0.0	0.6719750944119455	0.0	0.010469152575923247	0.5431331164094	0.1631229725386426	0.4204386316711022	0.8514059476518391	0.03731400200472094	0.44560191864081466	0.36740414911995395	0.8867220276011605	0.8398269043401797	0.454193309185357	0.8738723804526606	0.011819897325554581	0.9324976311982277	0.042905568105385865	0.33622677957988606	0.4810367491878066
G34(-/-)	0.0	0.39615085692626417	0.87425237369874	0.19929971988725462	0.4978469399275826	0.47051800088888646	0.7478024056998788	0.510600194003566	0.4238542399667691	0.8766655729349879	0.8209558591349126	0.16446845248735845	0.9088680400317938	0.5578340687286613	0.0	0.32944118705213826	0.0	0.7571494109521882	0.3587313719134359	0.8123892991916918	0.49869184685987916	0.7607175078054241	0.6034149056484298	0.4617722301021145	0.2159329777119601	0.8604515427655384	0.3682835371808954	0.4308128846190665	0.5414010325461583	0.0	0.581757094833699	0.3591655764949748	0.793476203431293	0.0	0.1796816847437708	0.42426655136566926	0.046445383955863104	0.8534424591839938	0.4145365040601538	0.4434652247509434	0.03558686236900607	0.9080216784451945	0.4835411710532744	0.09884468623768992	0.39870515761549796	0.8542369149147568	0.040703182768229554	0.463523927693134	0.4612579944811605
G35(-/-)	0.05190874823960877	0.5383821274646866	0.9042666951367692	0.22337212957106914	0.4309973528999734	0.39496614675749697	0.8186668887322599	0.5205433823561537	0.4945111653837332	0.7646751636352475	0.8423681699855574	0.17885233129204653	0.8064797170205744	0.5835023784059592	0.07597054734619177	0.21128854805578065	0.0	0.8105737314057402	0.37653098808270274	0.7985834024228791	0.4324038037931054	0.7843302790902537	0.5364010296766707	0.5445416490133157	0.2575976267330151	0.8470544188853374	0.3202146329865578	0.4137507450584211	0.5133438358826159	0.022550980039432268	0.6721805800155333	0.13634521277695003	0.7689731973182493	0.5879115556317646	0.01882856923341409	0.49082337266961845	0.0	0.9505043337629763	0.3810345442489403	0.39885631636357105	0.009708469067284797	0.8830415363763557	0.45356649597473503	0.19035359788028577	0.3975214163578039	0.8519482352233574	0.04442503880621945	0.2975186387752052	0.4145054409166965
G36(-/-)	0.0	0.5106963866746833	0.8562681860465626	0.17101733255885918	0.37280185192627996	0.36669963864706817	0.8364932245735573	0.4601658005199181	0.4570154754407809	0.7932431161230622	0.9017623795781087	0.1602867497045674	0.8179690317397986	0.5469963582909587	0.09298711259633309	0.22776066928935015	0.0	0.7101971658650009	0.43861775358447985	0.8528717686909744	0.3910013388250227	0.7056070186564887	0.48263655493077845	0.6844924549934845	0.25219746540924654	0.8957615249320676	0.3677715836687853	0.3842412517607247	0.5844690640870289	0.06874033198964162	0.5942777400555804	0.06657204330821138	0.8609506878102978	0.583723450694503	0.18148042455973823	5.26234606946303E-4	0.0410821287688464	0.8031258307734689	0.42405425089862475	0.48561962970980227	0.0	0.8583087537620148	0.4648795812161496	0.1324241285937041	0.363224395475635	0.802688564651248	0.0	0.40101988951397205	0.41050974636079435
G37(-/-)	0.06533014730726974	0.42664576385738157	0.85900077951348	0.1477861059390222	0.5158803253196884	0.41313107166152113	0.8542222430766845	0.5289300360583604	0.37430620021273286	0.8452540946840411	0.868495656889969	0.15628174353461186	0.8315792317133098	0.6564318123437253	0.07850169486928447	0.27093835675653377	0.0	0.7684188859628533	0.43985050610795956	0.9183423994532286	0.4637563627484214	0.7107154274841695	0.45549521770434953	0.5768070566173857	0.30276726173409807	0.9606121635103798	0.4358325535044254	0.4266492320167334	0.5518113578210225	0.0061609152687585825	0.6146533077134954	0.12754068080678516	0.9193503355068103	0.5372602073912184	0.23029568684224047	0.4525086566744618	0.0	0.9127463381282914	0.46346354036791526	0.35281973084094886	0.06914833153974637	0.8939461283624993	0.4599793822704558	0.16469338151874918	0.343935253480691	0.8559814210589846	0.16169155534119298	0.30805163226660237	0.44553451956411927
G38(-/-)	0.009058510449620926	0.4088628895302043	0.8607455724214318	0.23909805601791567	0.47035902242635763	0.4408729413982253	0.8378597219590381	0.43241296320830624	0.41777686629859967	0.8820136989566171	0.8895304971845538	0.13908755394011485	0.8357250993183301	0.5784897734895625	0.019113153985875576	0.23780533759075492	0.010449696606858305	0.8303807259044111	0.3484681709658173	0.8285995862479114	0.3655289754351627	0.8187968635448994	0.5605406368758256	0.5918102759151928	0.2754636406997077	0.8567799951240621	0.35816067132760926	0.45066140066230453	0.6387414120622323	0.03683191371257691	0.6477111110152304	0.10123362384568925	0.8447859401004209	0.5029287317616793	0.16356814181431878	0.4558865717963583	0.025262339132854056	0.0	0.4589075636118166	0.4363235567395923	0.8843125156683456	0.886063046194462	0.5421917399624409	0.8142056164410839	0.0	0.8153556542121555	0.0067408766389914256	0.011901298007135843	0.47314460550261367
G39(-/-)	0.04360881129844895	0.43787009891361034	0.7827914692583482	0.25360694639577047	0.4677016642456588	0.35961941657264085	0.8431512078627105	0.4892392843992854	0.4789982383901528	0.9208385324481069	0.8452939777415814	0.17604332978546072	0.8130912827276593	0.7095518238902172	0.0673926170811991	0.29210004871496587	0.0	0.781763952667498	0.41118470446807803	0.8604085828655883	0.3805720566395086	0.6869630217832479	0.46622110202683825	0.5420770300793436	0.18985338957608772	0.8748102721392195	0.3595368556556709	0.35220999447097545	0.5396275767852158	0.018358416325677453	0.6152192718079825	0.15080837327849828	0.8166947490811913	0.5178168416127751	0.22694365018118437	0.8119367887988862	0.0	0.8396545162751644	3.497644080352693E-4	0.4350390736156404	0.0	0.833323218269353	0.44896341834801284	0.0964934798968183	0.3394728134191217	0.8649687179935325	0.0	0.4329432333879832	0.7627115116538318
G40(-/-)	0.0	0.46214323895199705	0.8658555022060778	0.17523755450112632	0.5412311454255567	0.4144158266223995	0.8410441458252278	0.5189308808419195	0.42727745142793394	0.8789802643307268	0.920321294465132	0.1408107709075953	0.8570437182992056	0.610138338618439	0.0112499573539377	0.18158438223261086	0.025464213963508633	0.7511234448988136	0.4088837506023465	0.9205248700691957	0.41316198066967813	0.7808650287044223	0.46811810500922285	0.5480201131914983	0.2249875762922065	0.8086972404766165	0.39958368970352104	0.46627762478208723	0.47984183156748295	0.061100930549197255	0.5868678746671443	0.14344005359972123	0.8584932274807335	0.5844654773732375	0.1501504843711812	0.3488698908176195	0.00589122358298293	0.8124327899542896	0.465324668019462	0.0	0.07460651936519944	0.8409580916790697	0.44380903495946195	0.15648757866577612	0.41412866941844617	0.8375205852041911	0.0805071835818021	0.42242945982981894	0.5476152422168932
G41(-/-)	0.10380654348871851	0.5229095051987682	0.7917428572198771	0.18708223019107287	0.5022113527909314	0.37325613185265555	0.8197548687191252	0.4549567896267655	0.3966801549340357	0.8288345046612707	0.8717683131057137	0.1104810783894119	0.8105979309093251	0.6471676347567273	0.04012049885681287	0.2552480652591067	0.0	0.7726974334323037	0.47676933567382634	0.8726046246266013	0.39824795412985636	0.7087605149998708	0.5739823607547397	0.5652990508001645	0.27009301952852716	0.8578526182891856	0.361599424460833	0.35897136856939504	0.5986045432387949	0.08082094292270886	0.5766057650774059	0.0881853799348214	0.8555648365120737	0.5302045812302494	0.11873522209431253	0.4165012668898285	0.0	0.8528488903144128	0.4416159730669146	0.385301584421177	0.011119614369214008	0.887257978843406	0.5372504095216044	0.22229893816811735	0.42952703314203544	0.9044471336135691	0.07748139588722307	0.4612404790975817	0.43101655482235923
G42(-/-)	0.03117460910364757	0.45684992157405785	0.7984070640519624	0.2405801016723492	0.4462494983968825	0.36246956552455317	0.7954308329948006	0.46856632705299045	0.5082536070433158	0.8585213523748657	0.9109093973298662	0.20084293838891365	0.8191774367679119	0.6352552484884828	0.0	0.26780146130378096	0.04888947208236471	0.8043093560296144	0.4037543083154769	0.8694322344000742	0.48273740847954955	0.7999907101892254	0.5766498016835975	0.5821026672741431	0.33880315397763466	0.9343586595990058	0.42485447249841546	0.4385241426981736	0.24108331967905244	0.08263083807031651	0.6839431345578415	0.08617388206133973	0.7532754581931083	0.5287459343156253	0.21115372918563965	0.42995814165292334	0.13080340763936052	0.8491104126007601	0.404741722051295	0.4084505062473865	0.03393741190581897	0.047803125980105554	0.4612651130931346	0.3049779720682101	0.4275241798092812	0.9001331072752569	0.030553260721101195	0.43910168315793663	0.4596275428521829
G43(-/-)	0.0	0.4426541942268977	0.7883884745019301	0.2142221886551756	0.47462718731915216	0.39511243222691717	0.8400577021527421	0.5797093864158674	0.47389056608867997	0.844874129911671	0.856962507491178	0.2134764263637635	0.8738093050058819	0.6773268052811091	0.0	0.270684392248251	0.0	0.8162372401082837	0.41189011517731583	0.8533760211242437	0.4425134238574256	0.7687027283053599	0.5740554192784644	0.556346648818126	0.3038413125655035	0.8435851778387761	0.35886572236085357	0.4682887999206893	0.5116064654228384	0.0	0.6644131571368532	0.15892074099098588	0.931152137401064	0.480117648026865	0.25253619990548304	0.43096267279430867	0.0	0.862311924389347	0.4293735896924874	0.4423945449356695	0.07635707210564334	0.8369004103407071	0.0	0.10355064098841911	0.34525749553442586	0.8361832475347412	0.0	0.3770425654681996	0.4626084538958827
G44(-/-)	0.0	0.49337038740878797	0.8062392316612907	0.19142652677006372	0.46782430594550073	0.3748005206379465	0.7873885123774212	0.5063708581744947	0.3528287824073297	0.8930252665717203	0.830532045581708	0.21214411690036608	0.759460949797248	0.5905583501308813	0.03014394595620733	0.25129128405858947	0.0	0.7827156923732519	0.4464913230436582	0.8380823308586037	0.3971960121421942	0.7099566424554811	0.47989720013989834	0.5918099500818853	0.32967892031388035	0.8537522598895759	0.37222699647733654	0.41149494744913534	0.5227261669778318	0.07232991265378541	0.6237164279985029	0.11745611306667574	0.8855902339271102	0.509125477772851	0.20950160847166077	0.45912152124508254	0.0	0.7966364787464011	0.46833031052477775	0.39308413382803287	0.09384543032103651	0.8438618361975269	0.4896519148429923	0.030036961184876095	0.3920006257400495	0.9251413614242516	0.06579510475120834	0.40242986226076866	0.40727282091177835
G45(-/-)	0.143048716770484	0.4953533909599012	0.8518519967615313	0.23819461997935798	0.45168317034699174	0.47518279325119506	0.798718061308598	0.4944838892190994	0.4221209479185527	0.9114086570488383	0.9531185722369057	0.16920395291794316	0.8081116287849675	0.6631078743114119	0.05956684076250638	0.22205588052028566	0.038950743327344425	0.7879106949270227	0.39146526888147026	0.87197720554034	0.40464140356633427	0.6881775624786243	0.5344904998100445	0.5476146208238207	0.29267963603617037	0.7514254086734826	0.3376283618964029	0.4477361613044156	0.4847192854843678	0.0	0.6104928016973257	0.10970180780113684	0.7617973050031196	0.47861284901849555	0.23717661296765624	0.43372030577299225	0.045563421426393885	0.8129796430927263	0.47815025559340246	0.3971300138375909	0.0	0.8013416174060919	0.4420265697925672	0.14746745158204205	1.8141071020946872E-4	0.8019356734259441	0.0	0.4430359781348594	0.46077881212082655
G46(-/-)	0.0	0.5136086290082205	0.8052790690918471	0.20317461570113046	0.5090919560175332	0.39659660912565553	0.7791620448755406	0.5360134625218977	0.4646889189651479	0.773223567416266	0.8119203541122912	0.1409172623380246	0.8833334872528504	0.5339409748864002	0.005928277130921013	0.23468518306642633	0.029378533478170536	0.7997781406253418	0.508792534581508	0.8824926292288381	0.43095009996602723	0.720935521617902	0.511440872960859	0.5670976313757679	0.2778074588683848	0.8249125263642639	0.3709394143560237	0.5058507959854704	0.5781194835881917	0.0	0.5577971345518417	0.11875863262807827	0.8720996137543761	0.48394443062380615	0.2160198969627479	0.4663208538780425	0.08785713906231342	0.8134961255596116	0.38769758488641665	0.4625173490084448	0.04201344477168284	0.8305130853911574	0.4413453566468429	0.18768695399112287	0.4234552873728951	0.0	0.12571037189677173	0.3728663468293298	0.4664017016703295
G47(-/-)	0.03254302191679998	0.5035205345916236	0.8715914513811457	0.15570582246953787	0.5224725825024882	0.371970061832383	0.793887241726052	0.5490514555025431	0.4544069801101275	0.82283502066871	0.7964620700900424	0.17754669328341327	0.9034467704688983	0.5344536979059765	0.04016408810195062	0.2483989214953322	0.0	0.7829965687331579	0.4805805743129217	0.7472262743569063	0.48000734533580874	0.8034471178937413	0.5442208321441645	0.563795031757756	0.3184221473149467	0.9004104019142892	0.3782095000253069	0.4979174939225921	0.5200336590016026	0.007267788943089796	0.6498399744107671	0.05922798584694121	0.8533811804978193	0.5459742373262838	0.17561542882012018	0.3910655207938635	0.030889691011930464	0.8764553963072875	0.44712611503209954	0.49371690443788413	0.03531797722110737	0.9163320690776197	0.46465905432546467	0.19017642494003537	0.38917405744189104	0.8431024170280583	0.0	0.38978610776208056	0.3893472418315165
G48(-/-)	0.013954557068170483	0.4981681818156269	0.876607539269702	0.2178750724996855	0.4385005228427232	0.40816661249094266	0.7985912300120632	0.41451050784645704	0.4181337131760716	0.7524719295686129	0.7990314690006709	0.16115980460114465	0.8079935760126096	0.7212097013802279	0.06190336967645414	0.18826666587790614	0.13050060094861776	0.671521364299497	0.49833218018654457	0.872002605390893	0.4040995673698451	0.7085436426383251	0.5320396720222192	0.6806091135300743	0.21031842022291602	0.8451128821734265	0.41683884522354575	0.48002281939555175	0.5522398545057349	0.08263030796617124	0.6490665957838209	0.12370695858552387	0.8255661883414138	0.5218224223238048	0.1561216597707397	0.4358010576006053	0.0	0.8373060380054145	0.4560404711739104	0.4904258727539298	0.04342899505736059	0.8484268630829074	0.5279910797814157	0.13707145126689624	0.42148697273330643	0.8576841461118572	0.03277824376958724	0.002083681804418878	0.47614748314300626
G49(-/-)	0.021679441122070455	0.50170796672265	0.9363518190416985	0.25931106342984306	0.4116435889784647	0.4863077607774985	0.8005348974562579	0.5600465256874325	0.4777061404196611	0.8483553568887057	0.816447736186492	0.18201911060619957	0.8920914141737377	0.5895325892273973	0.0029975462951226475	0.25317432391413075	0.0	0.7637390159358625	0.36720526170870993	0.8020757206266395	0.4049968076916597	0.7888196469087748	0.4689195732263923	0.5597537780553862	0.2630024777758726	0.8797054494113636	0.37500207234957733	0.47118479165444876	0.6278128625989579	0.030902711708304866	0.6217621519936933	0.14478302303346627	0.8314709527629006	0.5629269752571245	0.19181502513875284	0.46862378072086386	0.0	0.8805943265387445	0.4092293525329342	0.500760978725566	0.007815896209631036	0.8231280941607592	0.4968227779311592	0.1353104723443033	0.4270528993580575	0.8201941379185425	0.04326086005499443	0.41793530466289824	0.002794221341649976
G50(-/-)	0.029116715670929296	0.37004912609832213	0.8994473392762724	0.23928174452666434	0.4541199258154674	0.41871363515549465	0.8230558319074874	0.44343374088950466	0.4685376799690214	0.8627217846699042	0.81717128197497	0.12778830128909593	0.776212678112147	0.543695462093586	0.06541218910312542	0.2559980867160874	0.0	0.7946477181709088	0.4714464021377276	0.895367950195758	0.377933580061479	0.7576023587012741	0.6066469873822797	0.5775367093879963	0.24984410217423977	0.8886670122169529	0.3405536011534169	0.3401358719819713	0.5449448486510567	0.0	0.6311830250315545	0.03475118527404781	0.8934147819494722	0.5102856507751541	0.1587563679473239	0.46016207170300255	0.02051757969539113	0.8000993121560008	0.4207982230177681	0.4721113327931835	0.035793711916634455	0.8070329366626247	0.48830401743025825	0.15129851449441709	0.4105955335892238	0.7903780009521229	0.04329236055148966	0.43043268593850326	0.47846208968833215
[truncated: 1 more columns]
