# Supplementary material for: Gene Regulatory Network Inferences Using a Maximum-Relevance and Maximum-Significance Strategy
Source: PLoS One. 2016 Nov 9;11(11):e0166115. doi: 10.1371/journal.pone.0166115 (PMC5102470; doi:10.1371/journal.pone.0166115)
Supplement: S1 File — The compressed file includes the source code of MRMSn method and all the datasets in experiments. (ZIP) [file pone.0166115.s001.zip › The Matlab implement for the MRMSn method/MRMSn/data/SOS_m.tsv]

strain	G1	G2	G3	G4	G5	G6	G7	G8	G9
wt	0.5298713241513454	0.5174261082177871	0.8181521760874021	0.07702363860668439	0.5149328699812726	0.8493797295160527	0.4462959909578903	0.4662628073081649	0.862243200770658
G1(-/-)	0.906	-0.132	-0.139	0.187	0.291	-0.061	-0.077	-0.017	-0.025
G2(-/-)	0.212	0.383	-0.117	0.064	0.169	-0.087	0.039	0.125	0.084
G3(-/-)	0.018	-0.107	10.524	0.061	0.08	0.013	0.064	0.089	-0.07
G4(-/-)	0.104	-0.05	-0.273	0.139	0.18	0.146	0.069	-0.004	0.275
G5(-/-)	0.119	-0.097	0.056	0.315	2.147	0.142	-0.068	0.135	0.113
G6(-/-)	0.076	-0.189	-0.124	0.25	0.347	2.017	-0.067	-0.172	-0.022
G7(-/-)	-0.122	-0.047	-0.102	-0.107	-0.011	0.104	3.068	0.365	0.217
G8(-/-)	0.178	-0.183	0.036	-0.07	-0.034	-0.155	0.008	26.633	0.087
G9(-/-)	0.072	-0.128	0.073	0.081	0.305	0.051	-0.061	0.274	0.672
