# Supplementary material for: Gene Regulatory Network Inferences Using a Maximum-Relevance and Maximum-Significance Strategy
Source: PLoS One. 2016 Nov 9;11(11):e0166115. doi: 10.1371/journal.pone.0166115 (PMC5102470; doi:10.1371/journal.pone.0166115)
Supplement: S1 File — The compressed file includes the source code of MRMSn method and all the datasets in experiments. (ZIP) [file pone.0166115.s001.zip › The Matlab implement for the MRMSn method/MRMSn/dir2undir.m]

function [vex,edge]=dir2undir(vex,edge)
 
index1=find(edge==1);
index2=find(edge~=1);
m=size(index1,1);
n=size(index2,1);
l=0;
for i=1:m 
    for j=1:n
       if strcmp(vex(index2(j),2),vex(index1(i),1)) && strcmp(vex(index2(j),1),vex(index1(i),2))
              edge(index2(j))=1;
               continue;    
               
       end
        
    end

end
    
end
