# Supplementary material for: Gene Regulatory Network Inferences Using a Maximum-Relevance and Maximum-Significance Strategy
Source: PLoS One. 2016 Nov 9;11(11):e0166115. doi: 10.1371/journal.pone.0166115 (PMC5102470; doi:10.1371/journal.pone.0166115)
Supplement: S1 File — The compressed file includes the source code of MRMSn method and all the datasets in experiments. (ZIP) [file pone.0166115.s001.zip › The Matlab implement for the MRMSn method/MRMSn/evaluation.m]

% Function of calculating the pretictive results for cross-valatidation
% tpr:tre positive rate;
% fpr:false positive rate;
% ppv: positive predictive value
% acc:accuracy
% 
function [tp,fp,tn,fn,tpr,fpr,tnr,npv,ppv,fdr,acc]=evaluation(pre,cont)
 n=size(cont,1);
 tp=0;fp=0;tn=0;fn=0;
  for i=1:n
     if  pre(i)==1
         if cont(i)==1
          tp=tp+1 ;
         else 
          fp=fp+1;
         end
     else 
         if cont(i)==0
             tn=tn+1;
         else 
             fn=fn+1;
         end
     end
  end
  
 tpr=tp./(tp+fn);  %sensitiity or recall or hit rate
 fpr=fp./(fp+tn);   %fall-out
 tnr=tn./(tn+tp); % true negative rate or specificity
 npv=tn./(tn+fn);  % negative predicive ralue
 ppv=tp./(tp+fp);  %Positive predictive value or  precision  
 fdr=fp./(tp+fp); % false discovery rate
 acc=(tp+tn)./(tp+fp+tn+fn);  % accuracy
 
end
 
 
 
