# Supplementary material for: Gene Regulatory Network Inferences Using a Maximum-Relevance and Maximum-Significance Strategy
Source: PLoS One. 2016 Nov 9;11(11):e0166115. doi: 10.1371/journal.pone.0166115 (PMC5102470; doi:10.1371/journal.pone.0166115)
Supplement: S1 File — The compressed file includes the source code of MRMSn method and all the datasets in experiments. (ZIP) [file pone.0166115.s001.zip › The Matlab implement for the MRMSn method/MRMSn/gold/DREAM3GoldStandard_InSilicoSize10_Yeast1.txt]

G3	G1	1
G1	G2	1
G1	G4	1
G6	G4	1
G1	G5	1
G3	G5	1
G5	G7	1
G10	G7	1
G7	G8	1
G4	G9	1
G2	G1	0
G4	G1	0
G5	G1	0
G6	G1	0
G7	G1	0
G8	G1	0
G9	G1	0
G10	G1	0
G3	G2	0
G4	G2	0
G5	G2	0
G6	G2	0
G7	G2	0
G8	G2	0
G9	G2	0
G10	G2	0
G1	G3	0
G2	G3	0
G4	G3	0
G5	G3	0
G6	G3	0
G7	G3	0
G8	G3	0
G9	G3	0
G10	G3	0
G2	G4	0
G3	G4	0
G5	G4	0
G7	G4	0
G8	G4	0
G9	G4	0
G10	G4	0
G2	G5	0
G4	G5	0
G6	G5	0
G7	G5	0
G8	G5	0
G9	G5	0
G10	G5	0
G1	G6	0
G2	G6	0
G3	G6	0
G4	G6	0
G5	G6	0
G7	G6	0
G8	G6	0
G9	G6	0
G10	G6	0
G1	G7	0
G2	G7	0
G3	G7	0
G4	G7	0
G6	G7	0
G8	G7	0
G9	G7	0
G1	G8	0
G2	G8	0
G3	G8	0
G4	G8	0
G5	G8	0
G6	G8	0
G9	G8	0
G10	G8	0
G1	G9	0
G2	G9	0
G3	G9	0
G5	G9	0
G6	G9	0
G7	G9	0
G8	G9	0
G10	G9	0
G1	G10	0
G2	G10	0
G3	G10	0
G4	G10	0
G5	G10	0
G6	G10	0
G7	G10	0
G8	G10	0
G9	G10	0
