# Supplementary material for: Gene Regulatory Network Inferences Using a Maximum-Relevance and Maximum-Significance Strategy
Source: PLoS One. 2016 Nov 9;11(11):e0166115. doi: 10.1371/journal.pone.0166115 (PMC5102470; doi:10.1371/journal.pone.0166115)
Supplement: S1 File — The compressed file includes the source code of MRMSn method and all the datasets in experiments. (ZIP) [file pone.0166115.s001.zip › The Matlab implement for the MRMSn method/MRMSn/gold/gene4_goden.txt]

W	Y	1
Y	X	1
X	Z	1
W	X	0
W	Z	0
Y	W	0
Y	Z	0
X	W	0
X	Y	0
Z	W	0
Z	Y	0
Z	X	0
