# Supplementary material for: Gene Regulatory Network Inferences Using a Maximum-Relevance and Maximum-Significance Strategy
Source: PLoS One. 2016 Nov 9;11(11):e0166115. doi: 10.1371/journal.pone.0166115 (PMC5102470; doi:10.1371/journal.pone.0166115)
Supplement: S1 File — The compressed file includes the source code of MRMSn method and all the datasets in experiments. (ZIP) [file pone.0166115.s001.zip › The Matlab implement for the MRMSn method/MRMSn/gold/gene5_goden.txt]

SWI5 CBF1    1
SWI5 GAL4    1
SWI5 GAL80   1
SWI5 ASH1    1 
CBF1 GAL4    1
CBF1 SWI5    0
CBF1 ASH1    1
CBF1 GAL80   0 
GAL4 GAL80   1
GAL4 SWI5    0
GAL4 CBF1    0
GAL4 ASH1    0
GAL80 SWI5    0
GAL80 CBF1    0
GAL80 GAL4    0
GAL80 ASH1    0
ASH1 SWI5    0
ASH1 CBF1    0
ASH1 GAL4    0
ASH1 GAL80   0
