# Supplementary material for: Gene Regulatory Network Inferences Using a Maximum-Relevance and Maximum-Significance Strategy
Source: PLoS One. 2016 Nov 9;11(11):e0166115. doi: 10.1371/journal.pone.0166115 (PMC5102470; doi:10.1371/journal.pone.0166115)
Supplement: S1 File — The compressed file includes the source code of MRMSn method and all the datasets in experiments. (ZIP) [file pone.0166115.s001.zip › The Matlab implement for the MRMSn method/MRMSn/mi/demo_mi.m]

%=========================================================
%
%This is a prog in the MutualInfo 0.9 package written by 
% Hanchuan Peng.
%
%Disclaimer: The author of program is Hanchuan Peng
%      at <penghanchuan@yahoo.com> and <phc@cbmv.jhu.edu>.
%
%The CopyRight is reserved by the author.
%
%Last modification: April/19/2002
%
%========================================================
%

%only recompile all mex files when necessary
%makeosmex;

echo on;

a = [1 2 1 2 1]'; 
b = [2 1 2 1 1]';
c = [2 1 2 2 1]';

mutualinfo(a,b)
entropy(a)+condentropy(b)-jointentropy(a,b)
condentropy(a,b)
condentropy(a,c)
jointentropy(a,c)
mutualinfo(a,c)
condmutualinfo(a,c)
condmutualinfo(a,c,b)
condmutualinfo(a,c,[b c])

echo off;
