# Supplementary material for: Gene Regulatory Network Inferences Using a Maximum-Relevance and Maximum-Significance Strategy
Source: PLoS One. 2016 Nov 9;11(11):e0166115. doi: 10.1371/journal.pone.0166115 (PMC5102470; doi:10.1371/journal.pone.0166115)
Supplement: S1 File — The compressed file includes the source code of MRMSn method and all the datasets in experiments. (ZIP) [file pone.0166115.s001.zip › The Matlab implement for the MRMSn method/MRMSn/mi/elementmexheader.h]

//=========================================================
//
//This is a common header for mex functions
//
//Disclaimer: The author of program is Hanchuan Peng
//      at <hanchuan.peng@gmail.com> 
//
//The CopyRight is reserved by the author.
//
//========================================================
//

#ifndef __ELEMENTARY_INCLUDE_H_
#define __ELEMENTARY_INCLUDE_H_

#include "mex.h"
#include "matrix.h"

#define BYTE signed char
#define UBYTE unsigned char

#endif
