# Supplementary material for: Gene Regulatory Network Inferences Using a Maximum-Relevance and Maximum-Significance Strategy
Source: PLoS One. 2016 Nov 9;11(11):e0166115. doi: 10.1371/journal.pone.0166115 (PMC5102470; doi:10.1371/journal.pone.0166115)
Supplement: S1 File — The compressed file includes the source code of MRMSn method and all the datasets in experiments. (ZIP) [file pone.0166115.s001.zip › The Matlab implement for the MRMSn method/MRMSn/mi/findxxx.m]

function selectedgenes = findxxx(k,Gval,n_gene,data)
%UNTITLED Summary of this function goes here
%   Detailed explanation goes here
[tmp,idxs]=sort(-Gval(k,:));
flag = ones(n_gene,1);
flag(k,:) = 0;
selectednum =4;
selectedgenes = zeros(selectednum,1);
selectedgenes(1,:) = idxs(1);
flag(idxs(1),:)=0;
now_selected =1;
for now_selected =2:selectednum
    mxidx = -1;
    maxval = -100;
    for i=1:n_gene
        curmax = 0;
        if flag(i,:) ==1
            curmax = curmax + Gval(k,i);
            j = 2;
            tmp = 0;
            %             disp('nonono2');
            while(j<=now_selected)
               %tmp = tmp + cmi(data(k,:),data(i,:),data(selectedgenes(j-1,:),:)) ; 
               tmp = tmp + Gval(i,selectedgenes(j-1,:));
               j=j+1;
            end
            tmp = tmp/(now_selected-1);
      %-------------------------------------------Ìí¼ÓµÄ´úÂë
          w=2;
          vcs= [];
          while(w<=now_selected)
              vcs=[vcs; data(selectedgenes(w-1,:),:)]; 
              w=w+1;
          end
          si=condmutualinfo(data(k,:),data(i,:),vcs);
          SISI
          si
           %si=cmi(data(k,:),data(i,:),vcs);
      %-------------------------------------------------
            curmax = curmax - tmp;%+0.32*si;
            if curmax>maxval
                maxval = curmax;
                mxidx = i;
            end
        end
    end
    %²¹³äÌõ¼þÅÐ¶Ï 
 if maxval>0.05
    selectedgenes(now_selected,:) = mxidx;
    flag(mxidx,:) = 0;
 else
     break;
 end
end
end
