# Supplementary material for: Gene Regulatory Network Inferences Using a Maximum-Relevance and Maximum-Significance Strategy
Source: PLoS One. 2016 Nov 9;11(11):e0166115. doi: 10.1371/journal.pone.0166115 (PMC5102470; doi:10.1371/journal.pone.0166115)
Supplement: S1 File — The compressed file includes the source code of MRMSn method and all the datasets in experiments. (ZIP) [file pone.0166115.s001.zip › The Matlab implement for the MRMSn method/MRMSn/mi/mergemultivariables.m]

function newvariable = mergemultivariables(variablearray1,variablearray2)
%=========================================================
%
%This is a prog in the MutualInfo 0.9 package written by 
% Hanchuan Peng.
%
%Disclaimer: The author of program is Hanchuan Peng
%      at <penghanchuan@yahoo.com> and <phc@cbmv.jhu.edu>.
%
%The CopyRight is reserved by the author.
%
%Last modification: April/19/2002
%
%========================================================
%
% function newvariable = mergemultivariables(variablearray1,variablearray2) 
%
% merge multi-variables as a new variable; each column of the avriable array
% is regarded as a variable
%
% example:
%  a=[1 2 1 2 1]';b=[2 1 2 1 1]';c=[2 1 2 2 1]'; 
%  t=mergemultivariables([a,c,b]),[a c b]
%
% By Hanchuan Peng
% April, 2002
%

if nargin<2,
  wholevarray = variablearray1;
else
  wholevarray = cat(2,variablearray1,variablearray2);
end;

if isempty(wholevarray),
    newvariable = [];
    return;
end;

newvariable = wholevarray(:,1);
for i=2:size(wholevarray,2),
  newvariable = findjointstateab(newvariable,wholevarray(:,i));
end;
