# Supplementary material for: Gene Regulatory Network Inferences Using a Maximum-Relevance and Maximum-Significance Strategy
Source: PLoS One. 2016 Nov 9;11(11):e0166115. doi: 10.1371/journal.pone.0166115 (PMC5102470; doi:10.1371/journal.pone.0166115)
Supplement: S1 File — The compressed file includes the source code of MRMSn method and all the datasets in experiments. (ZIP) [file pone.0166115.s001.zip › The Matlab implement for the MRMSn method/MRMSn/mi/miinclude.h]

//=========================================================
//
//This is a prog in the MutualInfo 0.9 package written by
// Hanchuan Peng.
//
//Disclaimer: The author of program is Hanchuan Peng
//      at <penghanchuan@yahoo.com> and <phc@cbmv.jhu.edu>.
//
//The CopyRight is reserved by the author.
//
//Last modification: April/19/2002
//
//========================================================
//

#ifndef __MutualInfoINLUDE_H
#define __MutualInfoINLUDE_H

#include <math.h>

#include "elementmexheader.h"

#endif
