# Supplementary material for: Gene Regulatory Network Inferences Using a Maximum-Relevance and Maximum-Significance Strategy
Source: PLoS One. 2016 Nov 9;11(11):e0166115. doi: 10.1371/journal.pone.0166115 (PMC5102470; doi:10.1371/journal.pone.0166115)
Supplement: S1 File — The compressed file includes the source code of MRMSn method and all the datasets in experiments. (ZIP) [file pone.0166115.s001.zip › The Matlab implement for the MRMSn method/MRMSn/mi/mutualinfo.m]

function h = mutualinfo(vec1,vec2)
%=========================================================
%
%This is a prog in the MutualInfo 0.9 package written by 
% Hanchuan Peng.
%
%Disclaimer: The author of program is Hanchuan Peng
%      at <penghanchuan@yahoo.com> and <phc@cbmv.jhu.edu>.
%
%The CopyRight is reserved by the author.
%
%Last modification: April/19/2002
%
%========================================================
%
% h = mutualinfo(vec1,vec2)
% calculate the mutual information of two vectors
% By Hanchuan Peng, April/2002
%

[p12, p1, p2] = estpab(vec1,vec2);
h = estmutualinfo(p12,p1,p2);
