# Supplementary material for: Gene Regulatory Network Inferences Using a Maximum-Relevance and Maximum-Significance Strategy
Source: PLoS One. 2016 Nov 9;11(11):e0166115. doi: 10.1371/journal.pone.0166115 (PMC5102470; doi:10.1371/journal.pone.0166115)
Supplement: S1 File — The compressed file includes the source code of MRMSn method and all the datasets in experiments. (ZIP) [file pone.0166115.s001.zip › The Matlab implement for the MRMSn method/MRMSn/mi/readme]

***** README MI 0.9 **** 

Mutual information computation, conditional probability and entropy estimation for
discrete/categorical variables.

by Hanchuan Peng, 2007-May-3.

Address update: Note that the author's current email is hanchuan.peng@gmail.com , 
please disregard the address info in the header part of each file.

License of using this package: 

This package is free for non-profit use. For commercial use of this software, 
please contact the author, Hanchuan Peng.

Any use of this package should acknowledge the author, or the following paper:

Hanchuan Peng, Fuhui Long, and Chris Ding, "Feature selection based on mutual 
information: criteria of max-dependency, max-relevance, and min-redundancy,"
IEEE Transactions on Pattern Analysis and Machine Intelligence,
Vol. 27, No. 8, pp.1226-1238, 2005.

This package cannot be re-distributed in any form, including the recompiled codes, 
without the explicit permission from the author, Hanchuan Peng. The author is NOT 
reliable to any damage in any form due to the use of this package. 

Anybody that uses this package or changes the codes cannot distribute the products
that include a part of this package (or the compiled form, or the renamed/revised 
and re-compiled forms) without the explicit permission from the original author,
Hanchuan Peng.

Any inclusion or other use of this package means acceptance of this license.
 

************************ Change log *****************************

2005-10-23: Fix a programming bug in estmutualinfo.cpp which might lead to segmentation fault is not input the p1 and p2 parameters. In fact this has not led to any 
dfference in the mutualinfo.m program, as I always call estmutualinfo using three parameters. BTW, I detected this bug when I wrote the C++ version of mRMR selection 
program.
