# Supplementary material for: Gene Regulatory Network Inferences Using a Maximum-Relevance and Maximum-Significance Strategy
Source: PLoS One. 2016 Nov 9;11(11):e0166115. doi: 10.1371/journal.pone.0166115 (PMC5102470; doi:10.1371/journal.pone.0166115)
Supplement: S1 File — The compressed file includes the source code of MRMSn method and all the datasets in experiments. (ZIP) [file pone.0166115.s001.zip › The Matlab implement for the MRMSn method/MRMSn/mrms.m]

function [selectedgenes,dist] = mrms(k,Gval,n_gene,data,selnum,arf,bt)
%--------------------------------------------------------------------
% This is matlab code for select regulatory genes of a target gene 
% based on maximum-relevance and maximum-signi?cance(MRMS) 
% Input:
% 'k' is the index of the given target gene in the data;
% 'Gval' is the mutual information matrix of variable;
% 'n_gene' is the number of variable;
% 'data' is the expression of variable,in which row is varible and column is the sample;
% 'selnum' is the number of the selected regulator gene;
% 'arf' is the parameter which is the weight of network relevance;
% 'bt' is the threshold of scoring;
%
% Output:
% 'selectedgenes' is regulatory genes of the given target gene;
% 'dist' is the strengthens of dependence between given target gene and  regulator gene;
% Version Data: 2015-6-12
%--------------------------------------------------------------------------
dist=zeros(n_gene,1);
% ----0-1 network after preprocess the mutual information matrix
GF=Gval;
flag = ones(n_gene,1);
flag(k,:) = 0;
for i=1:n_gene               
     t=max(GF(i,:));
    for j=1:n_gene         
      if GF(i,j)<0.01*t
          GF(i,j)=0;     
      end
    end
end
%-----Marker potential regulatory genes  of given target gene
for t=1:n_gene        
    if GF(k,t)==0
       flag(t,1)=0;
    end
end
flag1=flag;
[tmp,idxs]=sort(-GF(k,:));

dist(idxs(1),1)=-tmp(1);
selectednum=selnum;       
zero_n=nnz(GF(k,:));
if zero_n<selectednum
    selectednum=zero_n;
end

selectedgenes = zeros(selectednum,1);
selectedgenes(1,:) = idxs(1);
flag(idxs(1),:)=0;
now_selected =1;
for now_selected =2:selectednum
    mxidx = -1;
    maxval = -1000;
    for i=1:n_gene
        curmax = 0;
        if flag(i,:) ==1
            curmax = curmax + Gval(k,i); 
            j = 2;
            tmp = 0;
            while(j<=now_selected)
                  tmp = tmp + Gval(i,selectedgenes(j-1,:));
                  j=j+1;
            end
            tmp = tmp/(now_selected-1);
%-------------------------------------------
          w=2;
          vcs= [];
          while(w<=now_selected)
              vcs=[vcs; data(selectedgenes(w-1,:),:)]; 
              w=w+1;
          end
          si=condmutualinfo(data(k,:)',data(i,:)',vcs');
%-------------------------------------------------
 %select the gene which have maximum score
      a=arf;                                   
      curmax = a*(curmax)+(1-a)*si;
            if curmax>maxval
                maxval = curmax;
                mxidx = i;
            end
        end     
    end
     dist(mxidx)=maxval;
 %select regulatory genes based on the threshold of scoring
 if maxval>bt                   
    selectedgenes(now_selected,:) = mxidx;
    flag(mxidx,:) = 0;
 else
     break;
 end

end

end
