# Supplementary material for: Gene Regulatory Network Inferences Using a Maximum-Relevance and Maximum-Significance Strategy
Source: PLoS One. 2016 Nov 9;11(11):e0166115. doi: 10.1371/journal.pone.0166115 (PMC5102470; doi:10.1371/journal.pone.0166115)
Supplement: S1 File — The compressed file includes the source code of MRMSn method and all the datasets in experiments. (ZIP) [file pone.0166115.s001.zip › The Matlab implement for the MRMSn method/MRMSn/othermethodresult/b4clr.xls]

## Sheet: Sheet1
0	0	1.64627	0	1.26888
0	0	0	1.47873	0
1.64627	0	0	1.48165	0
0	1.47873	1.48165	0	0.250492
1.26888	0	0	0.250492	0
