# Supplementary material for: Gene Regulatory Network Inferences Using a Maximum-Relevance and Maximum-Significance Strategy
Source: PLoS One. 2016 Nov 9;11(11):e0166115. doi: 10.1371/journal.pone.0166115 (PMC5102470; doi:10.1371/journal.pone.0166115)
Supplement: S1 File — The compressed file includes the source code of MRMSn method and all the datasets in experiments. (ZIP) [file pone.0166115.s001.zip › The Matlab implement for the MRMSn method/MRMSn/othermethodresult/b4mider.xlsx]

## Sheet: 工作表1
0	0.234572	0.316702	0	0.220043
0.234572	0	0	0.29361	0.220717
0.316702	0	0	0.328462	0
0	0.29361	0.328462	0	0
0.220043	0.220717	0	0	0
