# Supplementary material for: Gene Regulatory Network Inferences Using a Maximum-Relevance and Maximum-Significance Strategy
Source: PLoS One. 2016 Nov 9;11(11):e0166115. doi: 10.1371/journal.pone.0166115 (PMC5102470; doi:10.1371/journal.pone.0166115)
Supplement: S1 File — The compressed file includes the source code of MRMSn method and all the datasets in experiments. (ZIP) [file pone.0166115.s001.zip › The Matlab implement for the MRMSn method/MRMSn/othermethodresult/b4mr.xls]

## Sheet: Sheet1
0	0	0.412174	0	0.21226
0	0	0	0.260503	0.057189
0.412174	0	0	0.367941	0
0	0.260503	0.367941	0	0.0577469
0.21226	0.057189	0	0.0577469	0
