# Supplementary material for: Gene Regulatory Network Inferences Using a Maximum-Relevance and Maximum-Significance Strategy
Source: PLoS One. 2016 Nov 9;11(11):e0166115. doi: 10.1371/journal.pone.0166115 (PMC5102470; doi:10.1371/journal.pone.0166115)
Supplement: S1 File — The compressed file includes the source code of MRMSn method and all the datasets in experiments. (ZIP) [file pone.0166115.s001.zip › The Matlab implement for the MRMSn method/MRMSn/othermethodresult/gene10clr.xls]

## Sheet: Sheet1
0	0	0	3.14536	0.876557	0.506721	0	0	0.443605	0
0	0	2.73496	0	0	0	0	0	1.98014	0
0	2.73496	0	0	0.623599	0.516345	0.0591598	1.17163	0	0
3.14536	0	0	0	0	0	0	0	1.93677	0
0.876557	0	0.623599	0	0	3.32254	0	0	0	0
0.506721	0	0.516345	0	3.32254	0	2.29945	0	0	0
0	0	0.0591598	0	0	2.29945	0	2.55922	0	0.00920474
0	0	1.17163	0	0	0	2.55922	0	0	0
0.443605	1.98014	0	1.93677	0	0	0	0	0	2.69845
0	0	0	0	0	0	0.00920474	0	2.69845	0
