# Supplementary material for: Gene Regulatory Network Inferences Using a Maximum-Relevance and Maximum-Significance Strategy
Source: PLoS One. 2016 Nov 9;11(11):e0166115. doi: 10.1371/journal.pone.0166115 (PMC5102470; doi:10.1371/journal.pone.0166115)
Supplement: S1 File — The compressed file includes the source code of MRMSn method and all the datasets in experiments. (ZIP) [file pone.0166115.s001.zip › The Matlab implement for the MRMSn method/MRMSn/othermethodresult/gene10mr.xls]

## Sheet: Sheet1
0	0	0	0.304468	0.0810471	0.0371536	0.0114425	0	0.029083	0
0	0	0.171912	0	0	0	0.0241571	0	0.143644	0
0	0.171912	0	0.0142241	0.0508346	0.0899277	0	0.072603	0	0.0074464
0.304468	0	0.0142241	0	0	0	0	0.00076498	0.175455	0
0.0810471	0	0.0508346	0	0	0.40563	0	0	0	0
0.0371536	0	0.0899277	0	0.40563	0	0.223144	0	0	0.000190481
0.0114425	0.0241571	0	0	0	0.223144	0	0.154202	0	0.0138024
0	0	0.072603	0.00076498	0	0	0.154202	0	0	0
0.029083	0.143644	0	0.175455	0	0	0	0	0	0.102382
0	0	0.0074464	0	0	0.000190481	0.0138024	0	0.102382	0
