# Supplementary material for: Gene Regulatory Network Inferences Using a Maximum-Relevance and Maximum-Significance Strategy
Source: PLoS One. 2016 Nov 9;11(11):e0166115. doi: 10.1371/journal.pone.0166115 (PMC5102470; doi:10.1371/journal.pone.0166115)
Supplement: S1 File — The compressed file includes the source code of MRMSn method and all the datasets in experiments. (ZIP) [file pone.0166115.s001.zip › The Matlab implement for the MRMSn method/MRMSn/othermethodresult/gene50aracne.xls]

## Sheet: Sheet1
0	0	0	0	0	0.0397581	0.0458929	0	0	0	0	0.0304189	0	0	0	0.0584975	0	0	0	0	0	0	0	0	0	0	0	0	0	0	0	0	0	0	0	0	0	0	0	0	0.0719976	0	0	0	0	0	0	0	0	0
0	0	0	0	0	0	0	0	0	0	0	0	0	0	0	0.0499151	0	0	0.0297239	0	0	0	0	0	0	0	0.0181974	0	0	0.124142	0	0	0	0	0.0274472	0	0	0.056145	0	0	0.048255	0	0	0	0	0	0	0	0.0884862	0
0	0	0	0	0	0.0195407	0	0	0	0	0	0	0	0	0	0.0282983	0	0	0	0	0	0	0	0	0	0	0	0	0.0198351	0	0	0	0	0	0	0	0	0	0	0.0191517	0	0.01554	0	0.0158886	0	0.0597505	0	0	0	0
0	0	0	0	0	0	0	0	0.0157661	0	0.0464853	0	0	0.0253805	0	0	0	0	0	0	0.0447149	0	0	0	0	0	0.0366583	0	0	0	0	0	0	0.0279893	0	0	0	0	0	0	0	0	0.0299693	0	0	0	0	0	0	0
0	0	0	0	0	0	0	0	0	0.0583408	0	0	0	0	0	0	0	0	0	0	0.0528079	0	0.0370736	0.0380185	0	0	0	0.0253131	0	0	0	0	0	0	0	0	0	0	0	0	0	0	0	0	0	0	0	0	0	0
0.0397581	0	0.0195407	0	0	0	0	0.0661128	0	0	0	0	0	0	0	0	0	0	0	0	0	0	0	0	0	0	0	0	0	0	0	0	0	0.0126611	0	0	0.029034	0	0	0	0	0	0	0	0	0	0	0	0	0
0.0458929	0	0	0	0	0	0	0	0	0	0	0	0	0	0.0947956	0	0	0	0	0	0	0	0	0	0	0	0	0	0	0	0	0	0	0	0	0	0	0	0	0	0	0	0	0	0.0795966	0.0155928	0	0	0	0
0	0	0	0	0	0.0661128	0	0	0	0	0	0	0.0452079	0	0	0.0943295	0	0	0	0	0	0	0	0.0238115	0	0	0	0	0.0173054	0	0	0	0	0	0	0	0	0	0	0	0	0	0	0	0	0	0	0	0	0
0	0	0	0.0157661	0	0	0	0	0	0	0	0	0	0	0	0	0	0	0	0	0	0	0	0	0	0	0	0	0	0	0	0	0.0570952	0	0	0	0	0	0.136936	0	0.060944	0.0337308	0	0	0	0	0	0	0	0.0222121
0	0	0	0	0.0583408	0	0	0	0	0	0	0	0	0	0	0	0.024581	0	0	0	0	0	0	0	0	0	0	0	0	0	0	0	0	0	0	0	0	0	0	0	0	0.0434051	0	0	0.0489717	0	0	0	0	0
0	0	0	0.0464853	0	0	0	0	0	0	0	0	0	0	0	0	0	0	0	0	0	0	0	0	0	0	0	0	0	0	0	0.0228459	0	0	0.022275	0	0	0	0.0385816	0	0	0	0	0	0	0	0	0	0	0
0.0304189	0	0	0	0	0	0	0	0	0	0	0	0	0	0	0	0	0	0	0.0549617	0	0	0	0	0	0	0	0	0.05618	0	0	0	0	0.0417617	0	0	0	0	0	0	0	0	0	0	0	0	0.0396331	0	0	0
0	0	0	0	0	0	0	0.0452079	0	0	0	0	0	0	0.0774614	0	0	0	0	0	0.0826123	0	0	0	0	0	0	0.0792946	0	0	0	0	0	0	0	0.0435562	0	0	0	0.0372933	0	0	0	0	0.0280842	0	0	0	0	0
0	0	0	0.0253805	0	0	0	0	0	0	0	0	0	0	0	0	0	0	0	0	0	0	0	0.0658816	0	0	0	0	0	0	0.0361655	0	0	0	0	0	0.0544737	0	0	0.0347361	0	0	0	0	0	0.0362765	0	0	0.0200525	0
0	0	0	0	0	0	0.0947956	0	0	0	0	0	0.0774614	0	0	0	0	0	0.0451196	0	0	0.0282911	0.0582797	0	0	0	0	0	0	0.046834	0	0	0	0.064214	0	0	0	0	0	0	0	0	0	0	0	0	0	0	0	0
0.0584975	0.0499151	0.0282983	0	0	0	0	0.0943295	0	0	0	0	0	0	0	0	0	0	0	0	0	0	0.033536	0	0	0.0584483	0	0	0	0	0.0552388	0	0	0	0	0	0	0	0	0	0	0	0	0	0	0	0	0	0	0.0164549
0	0	0	0	0	0	0	0	0	0.024581	0	0	0	0	0	0	0	0	0	0	0	0	0	0	0	0	0	0	0	0	0	0	0	0	0	0	0	0	0.0358146	0	0.0364431	0	0	0	0	0	0	0	0	0
0	0	0	0	0	0	0	0	0	0	0	0	0	0	0	0	0	0	0	0	0	0	0	0	0	0	0	0	0	0	0	0	0	0	0	0	0	0.0304883	0	0	0	0	0	0.0151098	0.0338096	0	0	0.06158	0	0
0	0.0297239	0	0	0	0	0	0	0	0	0	0	0	0	0.0451196	0	0	0	0	0	0	0	0	0	0	0	0	0	0	0	0	0	0.0413491	0	0	0.0306623	0	0	0	0	0	0	0	0	0	0	0.0293966	0	0	0
0	0	0	0	0	0	0	0	0	0	0	0.0549617	0	0	0	0	0	0	0	0	0	0.0559701	0	0	0	0	0	0	0	0	0.0238767	0.0551029	0	0	0	0	0	0	0	0	0	0.0293822	0.0461093	0	0	0	0	0	0	0.0409973
0	0	0	0.0447149	0.0528079	0	0	0	0	0	0	0	0.0826123	0	0	0	0	0	0	0	0	0	0	0	0	0.020431	0	0	0	0	0.0898781	0	0	0	0.0226117	0	0	0.0542039	0	0	0	0	0	0	0	0	0	0	0	0
0	0	0	0	0	0	0	0	0	0	0	0	0	0	0.0282911	0	0	0	0	0.0559701	0	0	0	0	0	0	0	0	0	0	0	0	0	0	0	0	0	0	0	0	0.024665	0	0	0.0194821	0	0	0	0	0	0
0	0	0	0	0.0370736	0	0	0	0	0	0	0	0	0	0.0582797	0.033536	0	0	0	0	0	0	0	0	0	0	0	0	0	0	0	0	0	0	0	0	0	0	0	0	0	0	0	0	0.0288871	0	0	0.0366739	0	0
0	0	0	0	0.0380185	0	0	0.0238115	0	0	0	0	0	0.0658816	0	0	0	0	0	0	0	0	0	0	0	0	0.0302158	0	0	0	0	0.05354	0	0	0	0	0	0.0333906	0.0865607	0	0	0	0	0	0	0	0	0	0	0
0	0	0	0	0	0	0	0	0	0	0	0	0	0	0	0	0	0	0	0	0	0	0	0	0	0	0.0453007	0	0.0349498	0	0	0	0	0	0.072297	0	0.0363156	0	0.0321509	0.0231432	0	0	0	0	0	0	0	0	0.0756414	0
0	0	0	0	0	0	0	0	0	0	0	0	0	0	0	0.0584483	0	0	0	0	0.020431	0	0	0	0	0	0	0	0	0	0	0	0	0	0	0	0	0	0.036521	0	0	0	0	0	0	0.0513025	0.0318495	0	0	0
0	0.0181974	0	0.0366583	0	0	0	0	0	0	0	0	0	0	0	0	0	0	0	0	0	0	0	0.0302158	0.0453007	0	0	0	0	0	0	0	0	0	0	0	0	0	0	0	0	0	0	0	0	0	0.0334357	0	0	0
0	0	0	0	0.0253131	0	0	0	0	0	0	0	0.0792946	0	0	0	0	0	0	0	0	0	0	0	0	0	0	0	0	0	0	0.0260268	0	0	0	0	0	0	0	0	0	0	0	0	0	0	0	0	0	0.0443165
0	0	0.0198351	0	0	0	0	0.0173054	0	0	0	0.05618	0	0	0	0	0	0	0	0	0	0	0	0	0.0349498	0	0	0	0	0	0	0	0	0	0	0	0	0	0	0	0	0	0.0575205	0	0	0	0	0	0	0.0314649
0	0.124142	0	0	0	0	0	0	0	0	0	0	0	0	0.046834	0	0	0	0	0	0	0	0	0	0	0	0	0	0	0	0	0	0	0	0	0	0.0366432	0	0	0	0	0.0401071	0.0532157	0	0	0	0	0	0	0
0	0	0	0	0	0	0	0	0	0	0	0	0	0.0361655	0	0.0552388	0	0	0	0.0238767	0.0898781	0	0	0	0	0	0	0	0	0	0	0	0	0	0	0.0439202	0	0	0	0	0	0	0	0	0	0	0	0	0	0
0	0	0	0	0	0	0	0	0	0	0.0228459	0	0	0	0	0	0	0	0	0.0551029	0	0	0	0.05354	0	0	0	0.0260268	0	0	0	0	0	0	0	0	0	0	0	0	0	0	0	0.0376568	0	0.0479475	0	0.0517856	0.0419858	0
0	0	0	0	0	0	0	0	0.0570952	0	0	0	0	0	0	0	0	0	0.0413491	0	0	0	0	0	0	0	0	0	0	0	0	0	0	0	0	0	0.0584481	0	0	0.0659586	0	0	0	0	0	0.0257428	0	0	0	0
0	0	0	0.0279893	0	0.0126611	0	0	0	0	0	0.0417617	0	0	0.064214	0	0	0	0	0	0	0	0	0	0	0	0	0	0	0	0	0	0	0	0	0	0	0	0	0	0	0	0	0	0	0	0	0	0	0
0	0.0274472	0	0	0	0	0	0	0	0	0.022275	0	0	0	0	0	0	0	0	0	0.0226117	0	0	0	0.072297	0	0	0	0	0	0	0	0	0	0	0	0	0	0	0	0	0	0	0.0477192	0.0447763	0	0	0	0	0
0	0	0	0	0	0	0	0	0	0	0	0	0.0435562	0	0	0	0	0	0.0306623	0	0	0	0	0	0	0	0	0	0	0	0.0439202	0	0	0	0	0	0	0	0.0570598	0	0	0	0	0	0	0	0	0	0	0
0	0	0	0	0	0.029034	0	0	0	0	0	0	0	0.0544737	0	0	0	0	0	0	0	0	0	0	0.0363156	0	0	0	0	0.0366432	0	0	0.0584481	0	0	0	0	0	0	0	0	0	0	0	0	0	0	0	0	0
0	0.056145	0	0	0	0	0	0	0	0	0	0	0	0	0	0	0	0.0304883	0	0	0.0542039	0	0	0.0333906	0	0	0	0	0	0	0	0	0	0	0	0	0	0	0	0	0	0	0	0	0	0	0	0	0	0
0	0	0	0	0	0	0	0	0.136936	0	0.0385816	0	0	0	0	0	0.0358146	0	0	0	0	0	0	0.0865607	0.0321509	0.036521	0	0	0	0	0	0	0	0	0	0.0570598	0	0	0	0	0	0	0.0473059	0	0	0	0	0	0	0
0	0	0.0191517	0	0	0	0	0	0	0	0	0	0.0372933	0.0347361	0	0	0	0	0	0	0	0	0	0	0.0231432	0	0	0	0	0	0	0	0.0659586	0	0	0	0	0	0	0	0.0158695	0	0.0231432	0	0	0	0	0	0	0
0.0719976	0.048255	0	0	0	0	0	0	0.060944	0	0	0	0	0	0	0	0.0364431	0	0	0	0	0.024665	0	0	0	0	0	0	0	0	0	0	0	0	0	0	0	0	0	0.0158695	0	0	0	0	0	0	0	0.0283724	0	0
0	0	0.01554	0	0	0	0	0	0.0337308	0.0434051	0	0	0	0	0	0	0	0	0	0.0293822	0	0	0	0	0	0	0	0	0	0.0401071	0	0	0	0	0	0	0	0	0	0	0	0	0	0	0	0	0	0	0	0
0	0	0	0.0299693	0	0	0	0	0	0	0	0	0	0	0	0	0	0	0	0.0461093	0	0	0	0	0	0	0	0	0.0575205	0.0532157	0	0	0	0	0	0	0	0	0.0473059	0.0231432	0	0	0	0	0	0	0	0	0	0
0	0	0.0158886	0	0	0	0	0	0	0	0	0	0	0	0	0	0	0.0151098	0	0	0	0.0194821	0	0	0	0	0	0	0	0	0	0.0376568	0	0	0.0477192	0	0	0	0	0	0	0	0	0	0	0	0	0	0	0
0	0	0	0	0	0	0.0795966	0	0	0.0489717	0	0	0.0280842	0	0	0	0	0.0338096	0	0	0	0	0.0288871	0	0	0	0	0	0	0	0	0	0	0	0.0447763	0	0	0	0	0	0	0	0	0	0	0	0	0	0	0
0	0	0.0597505	0	0	0	0.0155928	0	0	0	0	0	0	0.0362765	0	0	0	0	0	0	0	0	0	0	0	0.0513025	0	0	0	0	0	0.0479475	0.0257428	0	0	0	0	0	0	0	0	0	0	0	0	0	0	0	0	0
0	0	0	0	0	0	0	0	0	0	0	0.0396331	0	0	0	0	0	0	0.0293966	0	0	0	0	0	0	0.0318495	0.0334357	0	0	0	0	0	0	0	0	0	0	0	0	0	0	0	0	0	0	0	0	0	0	0
0	0	0	0	0	0	0	0	0	0	0	0	0	0	0	0	0	0.06158	0	0	0	0	0.0366739	0	0	0	0	0	0	0	0	0.0517856	0	0	0	0	0	0	0	0	0.0283724	0	0	0	0	0	0	0	0	0
0	0.0884862	0	0	0	0	0	0	0	0	0	0	0	0.0200525	0	0	0	0	0	0	0	0	0	0	0.0756414	0	0	0	0	0	0	0.0419858	0	0	0	0	0	0	0	0	0	0	0	0	0	0	0	0	0	0
0	0	0	0	0	0	0	0	0.0222121	0	0	0	0	0	0	0.0164549	0	0	0	0.0409973	0	0	0	0	0	0	0	0.0443165	0.0314649	0	0	0	0	0	0	0	0	0	0	0	0	0	0	0	0	0	0	0	0	0
