# Supplementary material for: Gene Regulatory Network Inferences Using a Maximum-Relevance and Maximum-Significance Strategy
Source: PLoS One. 2016 Nov 9;11(11):e0166115. doi: 10.1371/journal.pone.0166115 (PMC5102470; doi:10.1371/journal.pone.0166115)
Supplement: S1 File — The compressed file includes the source code of MRMSn method and all the datasets in experiments. (ZIP) [file pone.0166115.s001.zip › The Matlab implement for the MRMSn method/MRMSn/othermethodresult/gene50clr.xls]

## Sheet: Sheet1
0	0	0	0	0	3.37391	2.88587	1.2226	0	0	0	1.98213	0	0	0	3.93098	0	0	0	0.150013	0	0	1.25246	0	0	0	0	0	0	0	0	0	0	0	0	0.12497	0	0	0	0	5.48252	0	0	0	0	0.000552625	0	0.836578	0	0
0	0	0	0	0	0	0	0	2.0223	0	0	0	0	0	0.00391589	2.33699	0	0	1.91074	0	0	0	0.875174	0	0	0.983024	0.845266	0	0	6.70442	0.0742238	0	0	0.203142	1.30269	0	0	3.2242	0.590962	0	2.60168	0.392624	0.00259223	0	0	0	0	0.915459	5.18145	0
0	0	0	0	0	1.50444	0.0685512	0.352239	0.248401	0	0	0	0.0132736	0	0	2.12896	0	0.875356	0.258376	0	0	0.398229	0	0.880328	0.167073	0	1.08288	0	1.40883	0	0	0	0	0	0	0	0	0.000969652	0.0634491	1.38645	0	0.96446	0.173834	1.19918	0	6.3031	0	0	0	0
0	0	0	0	2.25159	0	0.601374	0	0.486937	0	5.1196	0	0.863276	1.60871	0	0	0	0	0	0	3.27849	0.104348	0.632385	0	0	0	3.41761	0.147817	0.103012	0	0	0	0	1.79038	1.32514	0.965404	0	0	0	0	0.142883	0.51495	2.05136	0	0	0	0	0	0	0
0	0	0	2.25159	0	0	0.535488	0	0	4.78078	0.303644	0.577865	0	0.799575	0.502576	0	0	1.29582	0	0.5666	3.5865	0	2.68025	2.34721	0.457841	0	0	1.51885	0	0	0	0	0	0	0	0	0	0	0.972313	0	0	0.310921	0	0	1.48816	0	1.02141	0.309765	0	0.456591
3.37391	0	1.50444	0	0	0	0.0620579	5.87126	0	0	0.500378	0	1.49241	0	0	0	0	0	0	0	0	0	0	0	0	0.13622	0	0	0.00092771	0.261052	0	0	0.400762	0.401937	0	1.16066	2.19707	0.497495	0	0	0	0	0.0686494	0	0	0	0	0	0	0
2.88587	0	0.0685512	0.601374	0.535488	0.0620579	0	0	0	0.565705	1.01934	1.46102	0	0	5.50399	0	1.93989	0	0	1.15499	0	0	0.643439	0	0	0	0.581221	0.494216	0.614194	1.34621	0	0	0	3.1959	0	0	0.403716	0	0	0	1.77362	0	0	0	5.53422	0.498623	0	0	0	0
1.2226	0	0.352239	0	0	5.87126	0	0	0	0	0	0	2.43376	0.791648	0	6.28539	0	0.481271	0	0	1.79464	0	0	0.915	0.0885487	0	0	0	0.689968	0.638523	0	0	0.354192	0	0	0.235317	0	0	0.758784	0	0	0	0	0.507515	0	0	0.00443467	0	0	0
0	2.0223	0.248401	0.486937	0	0	0	0	0	0	0.618338	0	0	0	0	0	0	1.20095	0	0	0	0	0	0	0	0.0996172	0	0	0	0	1.17347	0.169878	3.57573	0	0	0.255643	0	2.45237	7.17304	0	3.61475	2.43	0	0	0	0	0	0	0.209191	1.32783
0	0	0	0	4.78078	0	0.565705	0	0	0	0	0	0	0	0	0	2.06864	0	0.530126	1.4556	0	0	0	0.29418	0	0	0	0	0	1.7004	0.256532	1.03052	0	0	3.32214	0	0	0	0	0	0.280538	3.90883	0	2.21705	3.65252	0.145182	0	0	0	0
0	0	0	5.1196	0.303644	0.500378	1.01934	0	0.618338	0	0	0	0.691882	0	0	0	0.544692	0	0	0	0	0	0	0	0	0.190572	1.30216	0.0120953	0	0	0	1.72753	0	0	1.81459	0.248365	0	0	3.4327	0	0	0	0	0	1.18697	0	0	0	0	0
1.98213	0	0	0	0.577865	0	1.46102	0	0	0	0	0	0	0	1.09674	0	0	0	0	3.9895	0.0418278	1.03397	0	0	0	0	0.579806	0	4.70975	0	0	0	0	2.89556	0	0	1.31833	0	0	0.135526	0.338954	0.69832	0	0	0.825572	0	3.60544	0	0	1.23237
0	0	0.0132736	0.863276	0	1.49241	0	2.43376	0	0	0.691882	0	0	0	4.20953	0	0	0	1.13883	0.744812	4.81662	0	0.820781	0	0	0	0	5.79627	0	0.210098	0	0	0.498238	0	0	2.63066	0.0170715	0.616616	0	2.59301	0	0	0	0.0507007	1.27414	0	0	0	0	1.85291
0	0	0	1.60871	0.799575	0	0	0.791648	0	0	0	0	0	0	0.110362	1.18118	0.03983	0	0.511253	0	0	0	0	4.74413	0	0	0	0	0	1.59014	2.16536	0	0	0	0	0	4.24726	0	0	2.68811	0	1.06454	0	0.133326	0	2.63994	0	0	0.784621	0
0	0.00391589	0	0	0.502576	0	5.50399	0	0	0	0	1.09674	4.20953	0.110362	0	0	0	0	3.47871	0	0	1.80899	4.01812	0	0	0.0837741	0.0998092	3.26616	0	2.04783	0	0	0	4.02229	0	0.141627	0	0	0	0.262619	0	0	0	0	0.189885	0	0	1.08783	0.820071	0
3.93098	2.33699	2.12896	0	0	0	0	6.28539	0	0	0	0	0	1.18118	0	0	0	0	0.147947	0	0	0.647966	1.96358	0.3196	0	4.49392	0	0	0	1.49235	3.17987	0	0	0	0	0	0.157718	0.00353166	0	0	0.193542	0	0.262046	0	0	0	0	0	0	0.753737
0	0	0	0	0	0	1.93989	0	0	2.06864	0.544692	0	0	0.03983	0	0	0	0	0.643212	0	0.990468	1.06587	0	0.445124	0.00259833	0	0	0	0	0	0	0	0.129134	0.90389	0	0	0.583956	1.1906	3.17134	0.289128	3.47188	0.188795	0	1.15882	1.7472	0	0	0	0.143359	0
0	0	0.875356	0	1.29582	0	0	0.481271	1.20095	0	0	0	0	0	0	0	0	0	0	0	0	0	0	0	2.32156	0.0623134	0	0	2.24701	0	0	0	0	1.54395	0	0	0	2.10651	0	0	0	1.27006	0	0.9932	2.50868	0	0	5.554	0	0
0	1.91074	0.258376	0	0	0	0	0	0	0.530126	0	0	1.13883	0.511253	3.47871	0.147947	0.643212	0	0	1.15176	0	1.81219	0.585542	0.321207	0	0.172713	0	0	0	0	0	0	3.50416	0	0	2.31062	0	0	0	1.49083	0	0	0	0.959013	0	0.0152079	2.69099	0	0	0.0380942
0.150013	0	0	0	0.5666	0	1.15499	0	0	1.4556	0	3.9895	0.744812	0	0	0	0	0	1.15176	0	0	4.82848	0	0	0	0	0	0.203859	0	0	0.832308	3.52881	0.111444	1.42824	0	0	0	0	0.692436	0	0	2.08287	2.99611	0	0.260906	0	3.23267	0	2.097	3.41354
0	0	0	3.27849	3.5865	0	0	1.79464	0	0	0	0.0418278	4.81662	0	0	0	0.990468	0	0	0	0	0	0.943703	0	0.0649852	0.945683	0	0	0	0	5.77993	0	0	0	1.00559	0	0	3.33345	0	0	0.635251	0	0.0342475	0.280689	0	0	0	0	0.313642	0
0	0	0.398229	0.104348	0	0	0	0	0	0	0	1.03397	0	0	1.80899	0.647966	1.06587	0	1.81219	4.82848	0	0	1.26575	0	0	0.532956	0	0	0	0	0.841174	0	1.12011	0	0	0	0	0	0	0	1.58516	0	3.28711	1.59751	0.807813	0	0	0	0	0
1.25246	0.875174	0	0.632385	2.68025	0	0.643439	0	0	0	0	0	0.820781	0	4.01812	1.96358	0	0	0.585542	0	0.943703	1.26575	0	0	0.176556	0	0	0	0	0	0	0	0	3.50366	0	0	0	0	0	0	0	0	0.3451	0	1.77505	0	0	2.66079	0	0
0	0	0.880328	0	2.34721	0	0	0.915	0	0.29418	0	0	0	4.74413	0	0.3196	0.445124	0	0.321207	0	0	0	0	0	0.159026	0	2.20567	0	0	0	0	3.25982	0	0	0	3.01372	0	1.7329	4.90002	0	0	0	1.83746	0	0	0	0	0	0.206428	0
0	0	0.167073	0	0.457841	0	0	0.0885487	0	0	0	0	0	0	0	0	0.00259833	2.32156	0	0	0.0649852	0	0.176556	0.159026	0	0	3.88915	0	2.25229	0	0.340561	2.0197	0	0	5.35931	1.35593	2.1824	0	1.23348	1.29622	0	0	0	0	0	0	0	2.00868	4.97271	0
0	0.983024	0	0	0	0.13622	0	0	0.0996172	0	0.190572	0	0	0	0.0837741	4.49392	0	0.0623134	0.172713	0	0.945683	0.532956	0	0	0	0	0.670542	0	0.0281654	0.911947	0	0.621784	0	0	0	0	0	0	2.29061	0	0	1.35671	0	0.650157	0	4.51605	2.85633	0	0.0692342	0
0	0.845266	1.08288	3.41761	0	0	0.581221	0	0	0	1.30216	0.579806	0	0	0.0998092	0	0	0	0	0	0	0	0	2.20567	3.88915	0.670542	0	0	2.4742	0	0.490219	0.25376	0	0.207879	0	0.370728	0	0	0	0	0	0	0	0	0.0446076	0.750714	3.32037	0	0	0
0	0	0	0.147817	1.51885	0	0.494216	0	0	0	0.0120953	0	5.79627	0	3.26616	0	0	0	0	0.203859	0	0	0	0	0	0	0	0	0	0	0	1.37914	0.181373	0	0	0	0.176892	0	0	0.949113	0	0	0	0	0	0	0	0.284991	0	4.12084
0	0	1.40883	0.103013	0	0.00092771	0.614194	0.689968	0	0	0	4.70975	0	0	0	0	0	2.24701	0	0	0	0	0	0	2.25229	0.0281654	2.4742	0	0	0	0	0	0	0	0	0	1.80505	0	0.000323678	0	0	0	4.67068	0	0	0	0	0	0	2.68827
0	6.70442	0	0	0	0.261052	1.34621	0.638523	0	1.7004	0	0	0.210098	1.59014	2.04783	1.49235	0	0	0	0	0	0	0	0	0	0.911947	0	0	0	0	1.35802	0	0	2.24436	0	0	2.03632	1.6705	0	0	0.254648	3.06709	3.25414	0	0	0	0.923353	0	0	0
0	0.0742238	0	0	0	0	0	0	1.17347	0.256532	0	0	0	2.16536	0	3.17987	0	0	0	0.832308	5.77993	0.841174	0	0	0.340561	0	0.490219	0	0	1.35802	0	0	0.89695	0	0.483281	2.84178	0	3.48354	0.598852	0	0	0	0	0.909138	0	0.47218	0	0	0	0
0	0	0	0	0	0	0	0	0.169878	1.03052	1.72753	0	0	0	0	0	0	0	0	3.52881	0	0	0	3.25982	2.0197	0.621784	0.253759	1.37914	0	0	0	0	0.628999	0	0	2.6849	2.00034	0.323757	0.151705	0	0	0	0.336164	3.4539	0	3.49461	0.397589	3.68156	2.36549	1.10956
0	0	0	0	0	0.400762	0	0.354192	3.57573	0	0	0	0.498238	0	0	0	0.129134	0	3.50416	0.111444	0	1.12011	0	0	0	0	0	0.181373	0	0	0.89695	0.628999	0	0	0	0	4.5497	0	0	5.94776	0	0	0	0	0	1.59263	0	0	0.180499	0.419188
0	0.203142	0	1.79038	0	0.401937	3.1959	0	0	0	0	2.89556	0	0	4.02229	0	0.90389	1.54395	0	1.42824	0	0	3.50366	0	0	0	0.207879	0	0	2.24436	0	0	0	0	0	0	0	0	0	0.258407	0	0.32081	0.542048	0	0	0	2.4285	1.5887	1.00804	0
0	1.30269	0	1.32514	0	0	0	0	0	3.32214	1.81459	0	0	0	0	0	0	0	0	0	1.00559	0	0	0	5.35931	0	0	0	0	0	0.483281	0	0	0	0	0	0	0.045802	0	0	0	1.18265	0.49744	4.90575	3.20456	0	0	0	0	0
0.12497	0	0	0.965404	0	1.16066	0	0.235317	0.255643	0	0.248365	0	2.63066	0	0.141627	0	0	0	2.31062	0	0	0	0	3.01372	1.35593	0	0.370728	0	0	0	2.84178	2.6849	0	0	0	0	1.1563	0.171438	3.56921	0	0	0	0	0	0	1.86373	0	0	0.060052	0
0	0	0	0	0	2.19707	0.403716	0	0	0	0	1.31833	0.0170715	4.24726	0	0.157718	0.583957	0	0	0	0	0	0	0	2.1824	0	0	0.176892	1.80505	2.03632	0	2.00034	4.5497	0	0	1.1563	0	1.78981	0	0	0	0	0	0.124082	0	0	0	0	0	1.71232
0	3.2242	0.000969652	0	0	0.497495	0	0	2.45237	0	0	0	0.616616	0	0	0.00353166	1.1906	2.10651	0	0	3.33345	0	0	1.7329	0	0	0	0	0	1.6705	3.48354	0.323757	0	0	0.045802	0.171438	1.78981	0	0.687239	0.124844	1.60944	0	0	0	0	0	0	0	1.47872	0
0	0.590962	0.0634491	0	0.972313	0	0	0.758784	7.17304	0	3.4327	0	0	0	0	0	3.17134	0	0	0.692436	0	0	0	4.90002	1.23348	2.29061	0	0	0.000323678	0	0.598852	0.151705	0	0	0	3.56921	0	0.687239	0	0	0.982653	0	2.67746	0	0.142067	0	0	0	0	0
0	0	1.38645	0	0	0	0	0	0	0	0	0.135526	2.59301	2.68811	0.262619	0	0.289128	0	1.49083	0	0	0	0	0	1.29622	0	0	0.949113	0	0	0	0	5.94776	0.258407	0	0	0	0.124844	0	0	0.617815	0	1.40912	0	0	0.372568	0.277925	0	0.00553778	0.151379
5.48252	2.60168	0	0.142883	0	0	1.77362	0	3.61475	0.280538	0	0.338954	0	0	0	0.193542	3.47188	0	0	0	0.635251	1.58516	0	0	0	0	0	0	0	0.254648	0	0	0	0	0	0	0	1.60944	0.982653	0.617816	0	2.0326	0	0	0.232226	0	0	1.60641	0	0
0	0.392624	0.96446	0.51495	0.310921	0	0	0	2.43	3.90883	0	0.69832	0	1.06454	0	0	0.188795	1.27006	0	2.08287	0	0	0	0	0	1.35671	0	0	0	3.06709	0	0	0	0.32081	1.18265	0	0	0	0	0	2.0326	0	0	0	0	0	0	0.412383	0	0.110789
0	0.00259223	0.173834	2.05136	0	0.0686494	0	0	0	0	0	0	0	0	0	0.262046	0	0	0	2.99611	0.0342475	3.28711	0.3451	1.83746	0	0	0	0	4.67068	3.25414	0	0.336164	0	0.542048	0.49744	0	0	0	2.67746	1.40912	0	0	0	0	0	0.0208707	0	0	0	1.65975
0	0	1.19918	0	0	0	0	0.507515	0	2.21705	0	0	0.0507007	0.133326	0	0	1.15882	0.9932	0.959013	0	0.280689	1.59751	0	0	0	0.650157	0	0	0	0	0.909138	3.4539	0	0	4.90575	0	0.124082	0	0	0	0	0	0	0	0.402882	0.328308	0	0	0	0
0	0	0	0	1.48816	0	5.53422	0	0	3.65252	1.18697	0.825572	1.27414	0	0.189885	0	1.7472	2.50868	0	0.260906	0	0.807813	1.77505	0	0	0	0.0446076	0	0	0	0	0	0	0	3.20456	0	0	0	0.142067	0	0.232226	0	0	0.402882	0	0	0	0.920384	0	0
0.000552625	0	6.3031	0	0	0	0.498623	0	0	0.145182	0	0	0	2.63994	0	0	0	0	0.0152079	0	0	0	0	0	0	4.51605	0.750714	0	0	0	0.47218	3.49461	1.59263	0	0	1.86373	0	0	0	0.372568	0	0	0.0208707	0.328308	0	0	0.0908091	0	0	0
0	0	0	0	1.02141	0	0	0.00443467	0	0	0	3.60544	0	0	0	0	0	0	2.69099	3.23267	0	0	0	0	0	2.85633	3.32037	0	0	0.923353	0	0.397589	0	2.4285	0	0	0	0	0	0.277925	0	0	0	0	0	0.0908091	0	0	0	0
0.836578	0.915459	0	0	0.309766	0	0	0	0	0	0	0	0	0	1.08783	0	0	5.554	0	0	0	0	2.66079	0	2.00868	0	0	0.284991	0	0	0	3.68156	0	1.5887	0	0	0	0	0	0	1.60641	0.412383	0	0	0.920384	0	0	0	2.55068	0.0936892
0	5.18145	0	0	0	0	0	0	0.209191	0	0	0	0	0.784621	0.820071	0	0.143359	0	0	2.097	0.313642	0	0	0.206428	4.97271	0.0692342	0	0	0	0	0	2.36549	0.180499	1.00804	0	0.060052	0	1.47872	0	0.00553778	0	0	0	0	0	0	0	2.55068	0	0
0	0	0	0	0.456591	0	0	0	1.32783	0	0	1.23237	1.85291	0	0	0.753737	0	0	0.0380942	3.41354	0	0	0	0	0	0	0	4.12084	2.68827	0	0	1.10956	0.419188	0	0	0	1.71232	0	0	0.151379	0	0.110789	1.65975	0	0	0	0	0.0936892	0	0
