# Supplementary material for: Gene Regulatory Network Inferences Using a Maximum-Relevance and Maximum-Significance Strategy
Source: PLoS One. 2016 Nov 9;11(11):e0166115. doi: 10.1371/journal.pone.0166115 (PMC5102470; doi:10.1371/journal.pone.0166115)
Supplement: S1 File — The compressed file includes the source code of MRMSn method and all the datasets in experiments. (ZIP) [file pone.0166115.s001.zip › The Matlab implement for the MRMSn method/MRMSn/othermethodresult/gene50mider.xlsx]

## Sheet: 工作表1
0	0	0	0	0	0	0	0	0	0	0	0	0.21247	0	0	0	0	0	0	0	0	0	0	0	0.217281	0	0.180763	0	0.248342	0	0	0.220986	0	0	0	0	0	0	0	0	0	0.145748	0	0	0	0	0	0	0	0
0	0	0	0	0	0	0	0	0	0	0	0	0	0	0	0	0	0	0	0	0	0.21772	0	0	0	0	0.202931	0	0	0.149913	0	0	0	0	0	0	0	0	0	0	0.253064	0	0.229942	0	0	0	0	0	0.236094	0
0	0	0	0	0	0.261544	0	0	0	0	0	0.228319	0	0	0	0	0	0	0.311686	0	0	0	0	0	0	0	0	0	0	0	0	0	0	0	0	0	0	0	0	0	0	0	0	0	0	0	0.222653	0	0	0
0	0	0	0	0	0	0	0	0.127692	0	0	0	0	0	0	0	0	0	0	0	0.281445	0	0	0	0	0	0	0	0	0.248016	0	0	0	0	0	0	0	0	0	0	0.229668	0	0	0	0	0	0	0	0	0
0	0	0	0	0	0	0	0	0	0	0	0	0	0	0	0	0	0	0	0	0.210475	0	0	0	0	0	0	0	0	0	0	0	0	0	0	0	0	0	0	0	0	0	0	0	0.101598	0	0	0	0	0
0	0	0.261544	0	0	0	0	0	0	0	0	0	0	0	0	0	0	0	0	0	0	0	0	0	0	0	0	0	0	0	0	0	0	0	0	0	0	0	0	0	0	0	0	0.0983407	0	0	0	0	0	0
0	0	0	0	0	0	0	0	0	0	0	0	0	0	0	0	0	0	0	0	0	0	0	0	0	0	0	0	0	0	0	0	0	0	0	0	0.20782	0	0	0	0	0	0	0	0.205333	0	0	0	0	0
0	0	0	0	0	0	0	0	0	0	0	0	0	0	0	0.133358	0.319432	0	0	0	0	0	0	0	0	0	0	0	0	0	0	0	0	0	0	0	0	0	0	0	0	0	0	0	0	0	0	0	0	0
0	0	0	0.127692	0	0	0	0	0	0	0	0	0	0	0	0	0	0	0	0	0	0	0	0.247161	0	0	0	0	0	0	0	0	0.251802	0	0	0	0	0.322044	0.158719	0	0	0	0	0	0	0	0	0	0	0
0	0	0	0	0	0	0	0	0	0	0	0.254942	0	0	0	0	0	0	0	0	0	0	0	0	0	0	0	0	0	0	0	0	0	0	0	0	0	0.101156	0	0	0	0	0	0	0	0	0	0	0	0.250777
0	0	0	0	0	0	0	0	0	0	0	0	0	0	0	0	0	0	0	0	0	0	0	0	0	0	0	0	0	0	0	0.256206	0	0	0	0	0	0	0	0	0	0	0	0	0.129041	0	0	0	0	0
0	0	0.228319	0	0	0	0	0	0	0.254942	0	0	0	0	0	0	0	0	0	0.091617	0	0	0	0	0	0	0	0	0	0	0	0	0	0	0	0	0	0	0	0	0	0	0	0	0	0	0.123377	0	0	0
0.21247	0	0	0	0	0	0	0	0	0	0	0	0	0	0.123765	0.227695	0	0	0	0	0	0	0	0	0	0	0	0	0	0	0	0	0	0	0	0	0	0	0	0	0	0	0	0	0	0	0	0	0	0
0	0	0	0	0	0	0	0	0	0	0	0	0	0	0	0	0	0	0	0	0	0	0	0	0.120747	0	0	0	0	0	0	0	0	0	0	0	0	0	0.211464	0	0	0	0	0	0	0	0	0	0	0
0	0	0	0	0	0	0	0	0	0	0	0	0.123765	0	0	0	0	0	0	0	0	0.124966	0	0	0	0	0	0	0	0	0	0	0	0	0	0	0	0	0	0	0	0	0	0.252533	0	0	0	0	0	0
0	0	0	0	0	0	0	0.133358	0	0	0	0	0.227695	0	0	0	0.237417	0	0	0	0	0	0	0	0	0	0	0	0	0	0.28764	0	0	0	0	0.101191	0	0	0	0	0	0	0.132775	0	0	0	0	0	0	0
0	0	0	0	0	0	0	0.319432	0	0	0	0	0	0	0	0.237417	0	0	0	0	0	0	0	0	0	0	0	0	0	0	0	0	0.249128	0	0	0	0.145694	0	0	0	0	0	0	0	0	0	0	0	0	0
0	0	0	0	0	0	0	0	0	0	0	0	0	0	0	0	0	0	0	0	0	0	0	0	0	0	0	0	0	0	0	0	0	0.240065	0	0	0	0	0	0	0	0	0	0	0	0	0	0.0833397	0	0
0	0	0.311686	0	0	0	0	0	0	0	0	0	0	0	0	0	0	0	0	0	0	0	0.197644	0	0	0	0	0	0	0	0	0	0	0	0.205951	0	0	0	0	0	0.106089	0	0	0.258493	0	0	0	0	0	0.221717
0	0	0	0	0	0	0	0	0	0	0	0.091617	0	0	0	0	0	0	0	0	0	0	0	0	0	0	0	0	0	0	0	0	0	0	0	0	0	0	0	0	0	0	0	0	0	0	0	0.220625	0	0.287672
0	0	0	0.281445	0.210475	0	0	0	0	0	0	0	0	0	0	0	0	0	0	0	0	0	0	0	0	0.129431	0	0	0	0	0.151738	0	0	0	0	0	0	0	0	0	0	0	0.243666	0	0	0	0	0	0	0
0	0.21772	0	0	0	0	0	0	0	0	0	0	0	0	0.124966	0	0	0	0	0	0	0	0	0	0	0	0	0	0	0	0	0	0	0	0	0	0	0	0	0	0	0.256496	0	0	0	0	0	0	0	0
0	0	0	0	0	0	0	0	0	0	0	0	0	0	0	0	0	0	0.197644	0	0	0	0	0	0	0	0	0	0	0	0	0.222124	0	0	0	0	0	0	0	0	0	0	0	0	0	0	0	0	0	0
0	0	0	0	0	0	0	0	0.247161	0	0	0	0	0	0	0	0	0	0	0	0	0	0	0	0	0.0833397	0	0	0	0	0	0	0	0	0	0	0	0	0.251273	0	0	0	0	0	0	0	0	0	0	0
0.217281	0	0	0	0	0	0	0	0	0	0	0	0	0.120747	0	0	0	0	0	0	0	0	0	0	0	0	0	0	0.18003	0	0	0	0	0	0	0	0	0	0	0	0	0	0	0	0	0	0	0	0	0
0	0	0	0	0	0	0	0	0	0	0	0	0	0	0	0	0	0	0	0	0.129431	0	0	0.0833397	0	0	0	0	0.268204	0	0	0	0	0	0	0	0	0	0	0	0	0	0	0	0	0	0	0	0	0
0.180763	0.202931	0	0	0	0	0	0	0	0	0	0	0	0	0	0	0	0	0	0	0	0	0	0	0	0	0	0	0	0	0	0	0	0	0	0	0	0	0	0	0	0	0	0	0	0	0	0	0	0
0	0	0	0	0	0	0	0	0	0	0	0	0	0	0	0	0	0	0	0	0	0	0	0	0	0	0	0	0	0	0	0	0	0	0	0	0	0	0	0.214465	0	0	0	0	0	0	0	0.0962582	0.0970787	0
0.248342	0	0	0	0	0	0	0	0	0	0	0	0	0	0	0	0	0	0	0	0	0	0	0	0.18003	0.268204	0	0	0	0	0	0	0	0	0	0	0	0	0	0	0	0	0	0	0	0	0	0	0	0
0	0.149913	0	0.248016	0	0	0	0	0	0	0	0	0	0	0	0	0	0	0	0	0	0	0	0	0	0	0	0	0	0	0	0	0	0	0	0	0	0	0	0	0	0	0	0	0	0	0	0	0	0
0	0	0	0	0	0	0	0	0	0	0	0	0	0	0	0.28764	0	0	0	0	0.151738	0	0	0	0	0	0	0	0	0	0	0	0	0	0	0	0	0	0	0.122794	0	0	0	0	0	0	0	0	0	0
0.220986	0	0	0	0	0	0	0	0	0	0.256206	0	0	0	0	0	0	0	0	0	0	0	0.222124	0	0	0	0	0	0	0	0	0	0	0	0	0	0	0	0	0	0	0	0	0	0	0.11404	0	0	0	0
0	0	0	0	0	0	0	0	0.251802	0	0	0	0	0	0	0	0.249128	0	0	0	0	0	0	0	0	0	0	0	0	0	0	0	0	0	0	0	0.245659	0	0	0.240233	0	0	0	0.340833	0	0	0	0	0	0
0	0	0	0	0	0	0	0	0	0	0	0	0	0	0	0	0	0.240065	0	0	0	0	0	0	0	0	0	0	0	0	0	0	0	0	0	0	0	0	0.147389	0	0	0	0	0	0	0	0	0.266185	0.138678	0
0	0	0	0	0	0	0	0	0	0	0	0	0	0	0	0	0	0	0.205951	0	0	0	0	0	0	0	0	0	0	0	0	0	0	0	0	0	0	0	0	0	0	0	0	0	0.194828	0	0	0	0	0
0	0	0	0	0	0	0	0	0	0	0	0	0	0	0	0.101191	0	0	0	0	0	0	0	0	0	0	0	0	0	0	0	0	0	0	0	0	0.249772	0	0	0	0	0	0	0	0	0	0	0	0	0
0	0	0	0	0	0	0.20782	0	0	0	0	0	0	0	0	0	0.145694	0	0	0	0	0	0	0	0	0	0	0	0	0	0	0	0.245659	0	0	0.249772	0	0	0	0	0	0	0	0	0	0	0	0	0	0
0	0	0	0	0	0	0	0	0.322044	0.101156	0	0	0	0	0	0	0	0	0	0	0	0	0	0	0	0	0	0	0	0	0	0	0	0	0	0	0	0	0	0	0	0	0	0	0	0.148272	0	0	0	0
0	0	0	0	0	0	0	0	0.158719	0	0	0	0	0.211464	0	0	0	0	0	0	0	0	0	0.251273	0	0	0	0	0	0	0	0	0	0.147389	0	0	0	0	0	0	0	0	0	0	0	0	0	0	0	0
0	0	0	0	0	0	0	0	0	0	0	0	0	0	0	0	0	0	0	0	0	0	0	0	0	0	0	0.214465	0	0	0.122794	0	0.240233	0	0	0	0	0	0	0	0	0	0	0	0	0	0	0	0	0
0	0.253064	0	0.229668	0	0	0	0	0	0	0	0	0	0	0	0	0	0	0.106089	0	0	0	0	0	0	0	0	0	0	0	0	0	0	0	0	0	0	0	0	0	0	0	0	0	0	0	0	0	0	0
0.145748	0	0	0	0	0	0	0	0	0	0	0	0	0	0	0	0	0	0	0	0	0.256496	0	0	0	0	0	0	0	0	0	0	0	0	0	0	0	0	0	0	0	0	0	0	0	0	0	0	0	0
0	0.229942	0	0	0	0	0	0	0	0	0	0	0	0	0	0.132775	0	0	0	0	0.243666	0	0	0	0	0	0	0	0	0	0	0	0	0	0	0	0	0	0	0	0	0	0	0	0	0.245051	0	0	0	0
0	0	0	0	0	0.0983407	0	0	0	0	0	0	0	0	0.252533	0	0	0	0.258493	0	0	0	0	0	0	0	0	0	0	0	0	0	0.340833	0	0	0	0	0	0	0	0	0	0	0	0	0	0	0	0	0
0	0	0	0	0.101598	0	0.205333	0	0	0	0.129041	0	0	0	0	0	0	0	0	0	0	0	0	0	0	0	0	0	0	0	0	0	0	0	0.194828	0	0	0	0	0	0	0	0	0	0	0	0	0	0	0
0	0	0	0	0	0	0	0	0	0	0	0	0	0	0	0	0	0	0	0	0	0	0	0	0	0	0	0	0	0	0	0.11404	0	0	0	0	0	0.148272	0	0	0	0	0.245051	0	0	0	0	0	0	0
0	0	0.222653	0	0	0	0	0	0	0	0	0.123377	0	0	0	0	0	0	0	0	0	0	0	0	0	0	0	0	0	0	0	0	0	0	0	0	0	0	0	0	0	0	0	0	0	0	0	0	0	0
0	0	0	0	0	0	0	0	0	0	0	0	0	0	0	0	0	0.0833397	0	0.220625	0	0	0	0	0	0	0	0.0962582	0	0	0	0	0	0.266185	0	0	0	0	0	0	0	0	0	0	0	0	0	0	0	0
0	0.236094	0	0	0	0	0	0	0	0	0	0	0	0	0	0	0	0	0	0	0	0	0	0	0	0	0	0.0970787	0	0	0	0	0	0.138678	0	0	0	0	0	0	0	0	0	0	0	0	0	0	0	0
0	0	0	0	0	0	0	0	0	0.250777	0	0	0	0	0	0	0	0	0.221717	0.287672	0	0	0	0	0	0	0	0	0	0	0	0	0	0	0	0	0	0	0	0	0	0	0	0	0	0	0	0	0	0
