# Supplementary material for: Gene Regulatory Network Inferences Using a Maximum-Relevance and Maximum-Significance Strategy
Source: PLoS One. 2016 Nov 9;11(11):e0166115. doi: 10.1371/journal.pone.0166115 (PMC5102470; doi:10.1371/journal.pone.0166115)
Supplement: S1 File — The compressed file includes the source code of MRMSn method and all the datasets in experiments. (ZIP) [file pone.0166115.s001.zip › The Matlab implement for the MRMSn method/MRMSn/othermethodresult/gene50mr.xls]

## Sheet: Sheet1
0	0	0	0	0	0.0351947	0.0418418	0.0104772	0	0	0	0.0250296	0	0	0	0.0488096	0	0	0	0.0038343	0	0	0.0109613	0	0	0	0.00273041	0.00121637	0	0	0	0	0	0	0.000272302	0.00574011	0	0	0.000607626	0	0.0719976	0	0.000484608	0.00076889	0	0.000945546	0	0.0121789	0	0
0	0	0	0	0.00108172	0	0	0	0.038193	0	0	0	0	0	0	0.038809	0	0	0.0253982	0	0	0	0.0148913	0	0	0.0097342	0.0151855	0	0	0.124142	0	0	0	0.000543836	0.0271792	0	0	0.056145	0.0144271	0	0.0319414	0	0	0	0	0	0	0.011293	0.0884862	0.00053466
0	0	0	0	0	0.0147766	0.00259327	0.00216587	0.0047368	0	0	0	0.0016642	0	0	0.0240064	0	0.00558318	0.00795016	0	0	0.006486	0	0.0127753	0.00122222	0	0.00626431	0	0.0194023	0	0	0	0	0	0	0	0	0.000856898	0.00282519	0.0140644	0	0.0136374	0	0.0136606	0.00176859	0.0597505	0	0	0	0
0	0	0	0	0.0192237	0	0.00583141	0	0.0109997	0	0.0464853	0	0.0104947	0.022902	0	0	0	0	0	0	0.0447143	0.00441848	0.00261168	0	0	0	0.0364766	0.00118269	0.00227477	0	0	0	0	0.0271325	0.0198497	0.0144322	0	0	0	0	0.00277709	0.00487502	0.0246748	0	0	0	0	0	0	0
0	0.00108172	0	0.0192237	0	0.00320153	0.0109952	0	0	0.0583408	0.00156978	0.00866752	0	0.010142	0.00606543	0	0	0.0183548	0	0.00601728	0.0466945	0	0.0289691	0.0280923	0.00990594	0	0	0.0218645	0	0	0	0	0	0	0	0	0	0	0.0143866	0.00119449	0	0.00320028	0	0	0.0114287	0	0.0147006	0.00214956	0	0.00591194
0.0351947	0	0.0147766	0	0.00320153	0	1.92493e-06	0.0661128	0	0.00285529	0.00808549	0	0.0131926	0	0	0	0	0	0	0	0	0	0	0	0	0.00749651	0	0	0	0	0	0	0.0036882	0.00900662	0	0.0117489	0.025976	0.00603248	0	0	0.000323539	0	0.00460799	0	0	0	0	0	0	0
0.0418418	0	0.00259327	0.00583141	0.0109952	1.92493e-06	0	0	0	0.00393859	0.0136709	0.00678278	0	0	0.0947956	0	0.0129956	0	0	0.0235036	0	0	0.00436174	0	0.00237499	0.00136415	0.0065713	0.00695436	0.0168974	0.0180241	0.000223311	0	0.00174399	0.0280726	0	0	0.00882307	0	0	0	0.0206975	0	0	0	0.0795966	0.0127768	0	0	0	0
0.0104772	0	0.00216587	0	0	0.0661128	0	0	0	0	0	0	0.0316939	0.0122831	0	0.0943295	0	0.00783215	0	0	0.035737	0	0	0.0138712	0	0	0	0	0.0126901	0.0178845	0	0.00467021	0.0113653	0	0	0.00161996	0	0	0.0188453	0	0	0	0	0.00829681	0	0	0.00389594	0.00814514	0	0
0	0.038193	0.0047368	0.0109997	0	0	0	0	0	0	0.00163762	0	0	0	0	0	0	0.0146286	0	0	0	0	0	0	0	0.00107722	0	0	0	0	0.0186854	0.0104835	0.0521981	0	0	0.000775015	0	0.0271838	0.136936	0	0.0602711	0.0321797	0.000722553	0	0	0	0	0	0.000715738	0.0172928
0	0	0	0	0.0583408	0.00285529	0.00393859	0	0	0	0	0	0	0	0	0	0.0164952	0	0.0128925	0.0166601	0	0	0	0.00187743	0	0	0.00433702	0	0	0.0289914	0.00372675	0.0204725	0	0	0.0439179	0	0	0	0	0	0.00471038	0.043405	0	0.00993096	0.0276593	0.00322158	0	0	0	0
0	0	0	0.0464853	0.00156978	0.00808549	0.0136709	0	0.00163762	0	0	0	0.0058556	0	0	0	0.00367021	0.00264046	0	0	0	0.00283668	0	0	0	0.00163265	0.00910205	0	0	0	0	0.0191586	0	0	0.0131277	0	0	0	0.0383491	0.000780581	0	0	0	0	0.00899689	0	0	0	0	0
0.0250296	0	0	0	0.00866752	0	0.00678278	0	0	0	0	0	0	0.00273959	0.0135738	0	0	0	0	0.0542688	0.00853152	0.00809671	0	0.000833864	0.000181885	0	0.00499646	0	0.05618	0	0	0	0	0.0273044	0	0	0.0183425	0	0	0.00520456	0.00570496	0.00886129	0	0	0.0150636	0	0.0396331	0	0	0.00792166
0	0	0.0016642	0.0104947	0	0.0131926	0	0.0316939	0	0	0.0058556	0	0	0	0.0761341	0	0	0	0.00955231	0.0179952	0.0826123	0	0.0078372	0	0	0	0	0.0792946	0	0.00752575	0	0	0.0061682	0	0	0.0381228	0	0.0107133	0	0.0283656	0	0	0	0.00346518	0.0243356	0	0	0	0	0.0173978
0	0	0	0.022902	0.010142	0	0	0.0122831	0	0	0	0.00273959	0	0	0.00389935	0.0168684	0.00189697	0	0.0097278	0	0	0	0	0.0658816	0	0	0	0.000663607	0	0.0176985	0.0293565	0	0	0	0	0	0.0495365	0	0	0.0301884	0	0.0118161	0	0.00310059	0	0.0362101	0	0	0.0152208	0
0	0	0	0	0.00606543	0	0.0947956	0	0	0	0	0.0135738	0.0761341	0.00389935	0	0.000638008	0.000454042	0	0.0451196	0	0	0.0255739	0.0582797	0	0	0.00416616	0.00648809	0.0294865	0	0.0390905	0	0.000431771	0	0.064214	0	0.00409188	0	0	0	0.00119083	0	0	0	0	0	0	0	0.0126933	0.0198436	0
0.0488096	0.038809	0.0240064	0	0	0	0	0.0943295	0	0	0	0	0	0.0168684	0.000638008	0	0	0	0.00143416	0	0	0.00875529	0.0245549	0.0055963	0.00960093	0.0584483	0	0	0	0.010251	0.0552375	0	0	0.00162208	0	0	0.00280282	0	0	0	0.00300267	0	0.00400092	0	0	0	0	0	0	0.0151829
0	0	0	0	0	0	0.0129956	0	0	0.0164952	0.00367021	0	0	0.00189697	0.000454042	0	0	0	0.00746123	0	0.0102818	0.00721006	0	0.00192714	0.000475007	0	0	0	0.00300458	0	0	0	0.00286583	0.0104843	0	0	0.01043	0.012087	0.0313628	0.0038456	0.0364431	0.00269906	0	0.015144	0.0131363	0	0.000893836	0	0.00294257	0.000724676
0	0	0.00558318	0	0.0183548	0	0	0.00783215	0.0146286	0	0.00264046	0	0	0	0	0	0	0	0	0	0	0	0	0	0.0290911	0.00366311	0	0.00234563	0.0284872	0	0	0	0	0.0241389	0	0	0	0.0295263	0	0	0	0.0135511	0	0.0131174	0.0327775	0	0	0.0615799	0	0
0	0.0253982	0.00795016	0	0	0	0	0	0	0.0128925	0	0	0.00955231	0.0097278	0.0451196	0.00143416	0.00746123	0	0	0.0134032	0	0.0144083	0.00496696	0.00568953	0	0.0032264	0	0	0	0	0	0	0.0409661	0	0	0.0253675	0	0	0	0.0077669	0	0	0	0.00622334	0	0	0.0293901	0	0	0.00165198
0.0038343	0	0	0	0.00601728	0	0.0235036	0	0	0.0166601	0	0.0542688	0.0179952	0	0	0	0	0	0.0134032	0	0	0.0559701	0	0	0	0	0	0	0	0	0.0202166	0.0551029	0.00192416	0.0268112	0.00176083	0	0	0	0.0162337	0	0	0.0251758	0.0419879	0	0	0	0.028873	0	0.031903	0.0295801
0	0	0	0.0447143	0.0466945	0	0	0.035737	0	0	0	0.00853152	0.0826123	0	0	0	0.0102818	0	0	0	0	0	0.0122142	0	0.00512677	0.0181105	0	0	0	0	0.0898781	0	0	0	0.0145791	0	0	0.0538762	0	0	0.0172716	0	0.0056904	0.00117784	0	0	0	0	0.0104639	0
0	0	0.006486	0.00441848	0	0	0	0	0	0	0.00283669	0.00809671	0	0	0.0255739	0.00875529	0.00721006	0	0.0144083	0.0559701	0	0	0.0104887	0	0	0.00927487	0	0	0	0	0.00813656	0	0.0158793	0	0	0	0	0	0	0	0.0183905	0	0.0252756	0.0175824	0.00928131	0	0	0	0	0
0.0109613	0.0148913	0	0.00261168	0.0289691	0	0.00436174	0	0	0	0	0	0.0078372	0	0.0582797	0.0245549	0	0	0.00496696	0	0.0122142	0.0104887	0	0	0.00346729	0	0	0	0	0	0	0.00500467	0	0.0279419	0	0	0	0	0	0	0	0	0.00823249	0	0.018743	0.00177605	0	0.0281869	0	0
0	0	0.0127753	0	0.0280923	0	0	0.0138712	0	0.00187743	0	0.000833864	0	0.0658816	0	0.0055963	0.00192714	0	0.00568953	0	0	0	0	0	0	0	0.0245099	0	0	0	0	0.0480661	0	0	0.00395119	0.0227009	0	0.0291624	0.0865607	0	0.00424299	0	0.0228592	0	0	0	0	0	0.00441741	0
0	0	0.00122222	0	0.00990594	0	0.00237499	0	0	0	0	0.000181885	0	0	0	0.00960093	0.000475007	0.0290911	0	0	0.00512677	0	0.00346729	0	0	0	0.0453007	0	0.0208947	0	0.00101062	0.0200805	0	0	0.072297	0.0126586	0.0339738	0	0.0308453	0.0204992	0	0	0	0	0	0	0	0.0156223	0.0756414	0
0	0.0097342	0	0	0	0.00749651	0.00136415	0	0.00107721	0	0.00163265	0	0	0	0.00416616	0.0584483	0	0.00366311	0.0032264	0	0.0181105	0.00927487	0	0	0	0	0.00643626	0	0.00431153	0.013659	0	0.00861791	0	0	0	0	0	0	0.0322713	0	0	0.0167371	0	0.00847277	0	0.0485571	0.0283057	0	0.00285505	0
0.00273041	0.0151855	0.00626431	0.0364766	0	0	0.0065713	0	0	0.00433702	0.00910205	0.00499646	0	0	0.00648809	0	0	0	0	0	0	0	0	0.0245099	0.0453007	0.00643626	0	0	0.0229899	0	0.00988577	0.00140405	0.00274277	0.00319095	0	0.000440241	0	0	0	0	0	0	0	0	0.0050039	0.0127547	0.030374	0	0	0
0.00121637	0	0	0.00118269	0.0218645	0	0.00695436	0	0	0	0	0	0.0792946	0.000663607	0.0294865	0	0	0.00234563	0	0	0	0	0	0	0	0	0	0	0	0	0	0.026017	0.00560371	0	0	0	0.00220064	0	0	0.0049258	0	0	0	0	0	0.000875748	0	0.00714831	0	0.0443165
0	0	0.0194023	0.00227477	0	0	0.0168974	0.0126901	0	0	0	0.05618	0	0	0	0	0.00300457	0.0284872	0	0	0	0	0	0	0.0208947	0.00431153	0.0229899	0	0	0	0.00402065	0	0	0	0	0	0.0122005	0	6.46466e-05	0	0	0	0.0575205	0	0	0	0	0	0	0.0290835
0	0.124142	0	0	0	0	0.0180241	0.0178845	0	0.0289914	0	0	0.00752575	0.0176985	0.0390905	0.010251	0	0	0	0	0	0	0	0	0	0.013659	0	0	0	0	0.0269614	0	0	0.0264686	0	0	0.0318384	0.0185733	0	0	0.00337721	0.0352075	0.0523041	0	0	0	0.0102848	0	0	0
0	0	0	0	0	0	0.000223311	0	0.0186854	0.00372675	0	0	0	0.0293565	0	0.0552375	0	0	0	0.0202166	0.0898781	0.00813656	0	0	0.00101062	0	0.00988577	0	0.00402065	0.0269614	0	0	0.0127046	0	0.0070263	0.0411287	0	0.0307357	0.0103264	0	0	0	0	0.0120255	0	0.00551438	0	0.00650206	0	0
0	0	0	0	0	0	0	0.00467021	0.0104835	0.0204725	0.0191586	0	0	0	0.000431771	0	0	0	0	0.0551029	0	0	0.00500467	0.0480661	0.0200805	0.00861791	0.00140405	0.026017	0	0	0	0	0.00653073	0	0	0.0331137	0.0313018	0.00684594	0.000691327	0	0	0	0.00669528	0.0375274	0.00220309	0.0473602	0.00569428	0.0478325	0.026101	0.00878881
0	0	0	0	0	0.0036882	0.00174399	0.0113653	0.0521981	0	0	0	0.0061682	0	0	0	0.00286583	0	0.0409661	0.00192416	0	0.0158793	0	0	0	0	0.00274277	0.00560371	0	0	0.0127046	0.00653073	0	0	0	0	0.0584481	0	0	0.0659586	0	0	0	0	0	0.0202869	0	0	0.00853512	0.0026199
0	0.000543836	0	0.0271325	0	0.00900662	0.0280726	0	0	0	0	0.0273044	0	0	0.064214	0.00162208	0.0104843	0.0241389	0	0.0268112	0	0	0.0279419	0	0	0	0.00319095	0	0	0.0264686	0	0	0	0	0	0	0	0	0.00105009	0.00676252	0	0.00253339	0.00453383	0	0	0	0.0170395	0.0118724	0.0149867	0
0.000272302	0.0271792	0	0.0198497	0	0	0	0	0	0.0439179	0.0131277	0	0	0	0	0	0	0	0	0.00176083	0.0145791	0	0	0.00395119	0.072297	0	0	0	0	0	0.0070263	0	0	0	0	0	0	0.00303349	0	0	0	0.0108932	0.00934071	0.0477192	0.0447565	0	0.00192832	0	0	0
0.00574011	0	0	0.0144322	0	0.0117488	0	0.00161996	0.000775015	0	0	0	0.0381228	0	0.00409188	0	0	0	0.0253675	0	0	0	0	0.0227009	0.0126586	0	0.000440241	0	0	0	0.0411287	0.0331137	0	0	0	0	0.0164526	0	0.0570598	0	0	0	0	0	0	0.0183296	0	0	0.00222656	0
0	0	0	0	0	0.025976	0.00882307	0	0	0	0	0.0183425	0	0.0495365	0	0.00280282	0.01043	0	0	0	0	0	0	0	0.0339738	0	0	0.00220064	0.0122005	0.0318384	0	0.0313018	0.0584481	0	0	0.0164526	0	0.0266589	0	0	0	0	0	0.00258467	0	0	0	0	0	0.0203024
0	0.056145	0.000856898	0	0	0.00603248	0	0	0.0271838	0	0	0	0.0107133	0	0	0	0.012087	0.0295263	0	0	0.0538762	0	0	0.0291624	0	0	0	0	0	0.0185733	0.0307357	0.00684594	0	0	0.00303349	0	0.0266589	0	0.00463697	0.00428448	0.0118474	0	0	0	0	0	0	0	0.0162516	0
0.000607626	0.0144271	0.00282519	0	0.0143866	0	0	0.0188453	0.136936	0	0.0383491	0	0	0	0	0	0.0313628	0	0	0.0162337	0	0	0	0.0865607	0.0308453	0.0322713	0	0	6.46466e-05	0	0.0103264	0.000691327	0	0.00105009	0	0.0570598	0	0.00463697	0	1.25036e-05	0.0122219	0	0.034536	0	0.00497634	0	0	0	0	0
0	0	0.0140644	0	0.00119449	0	0	0	0	0	0.000780581	0.00520456	0.0283656	0.0301884	0.00119083	0	0.0038456	0	0.0077669	0	0	0	0	0	0.0204992	0	0	0.0049258	0	0	0	0	0.0659586	0.00676252	0	0	0	0.00428448	1.25036e-05	0	0.0138945	0	0.0196065	0	0	0.000870717	0.00327403	0	0	0.000257568
0.0719976	0.0319414	0	0.00277709	0	0.000323539	0.0206975	0	0.0602711	0.00471038	0	0.00570496	0	0	0	0.00300267	0.0364431	0	0	0	0.0172716	0.0183905	0	0.00424299	0	0	0	0	0	0.00337721	0	0	0	0	0	0	0	0.0118474	0.0122219	0.0138945	0	0.0181125	0	0	0.000812198	0	0	0.0272458	0	0
0	0	0.0136374	0.00487502	0.00320028	0	0	0	0.0321797	0.043405	0	0.00886129	0	0.0118161	0	0	0.00269906	0.0135511	0	0.0251758	0	0	0	0	0	0.0167371	0	0	0	0.0352075	0	0	0	0.00253339	0.0108932	0	0	0	0	0	0.0181125	0	0	0	0	0	0	0.0061871	0	0.00129444
0.000484608	0	0	0.0246748	0	0.00460799	0	0	0.000722553	0	0	0	0	0	0	0.00400092	0	0	0	0.0419879	0.0056904	0.0252756	0.00823249	0.0228592	0	0	0	0	0.0575205	0.0523041	0	0.00669528	0	0.00453383	0.00934071	0	0	0	0.034536	0.0196065	0	0	0	0	0	0.00619094	0	0	0	0.012945
0.00076889	0	0.0136606	0	0	0	0	0.00829681	0	0.00993096	0	0	0.00346518	0.00310059	0	0	0.015144	0.0131175	0.00622334	0	0.00117784	0.0175825	0	0	0	0.00847277	0	0	0	0	0.0120255	0.0375274	0	0	0.0477192	0	0.00258467	0	0	0	0	0	0	0	0.000741855	5.15257e-05	0	0	0	0
0	0	0.00176859	0	0.0114287	0	0.0795966	0	0	0.0276593	0.00899689	0.0150636	0.0243356	0	0	0	0.0131363	0.0327775	0	0	0	0.00928131	0.018743	0	0	0	0.0050039	0	0	0	0	0.00220309	0	0	0.0447565	0	0	0	0.00497634	0	0.000812198	0	0	0.000741855	0	0	0	0.00943649	0.000234801	0
0.000945546	0	0.0597505	0	0	0	0.0127768	0	0	0.00322158	0	0	0	0.0362101	0	0	0	0	0	0	0	0	0.00177605	0	0	0.0485571	0.0127547	0.000875748	0	0	0.00551438	0.0473603	0.0202869	0	0	0.0183296	0	0	0	0.000870717	0	0	0.00619094	5.15257e-05	0	0	0.00108331	0	0	0
0	0	0	0	0.0147006	0	0	0.00389594	0	0	0	0.0396331	0	0	0	0	0.000893836	0	0.0293901	0.028873	0	0	0	0	0	0.0283057	0.030374	0	0	0.0102848	0	0.00569428	0	0.0170395	0.00192832	0	0	0	0	0.00327403	0	0	0	0	0	0.00108331	0	0	0	0
0.0121789	0.011293	0	0	0.00214956	0	0	0.00814514	0	0	0	0	0	0	0.0126933	0	0	0.0615799	0	0	0	0	0.0281869	0	0.0156223	0	0	0.00714831	0	0	0.00650206	0.0478325	0	0.0118724	0	0	0	0	0	0	0.0272458	0.0061871	0	0	0.00943649	0	0	0	0.0263016	0.00552397
0	0.0884862	0	0	0	0	0	0	0.000715738	0	0	0	0	0.0152208	0.0198436	0	0.00294257	0	0	0.031903	0.0104639	0	0	0.00441741	0.0756414	0.00285505	0	0	0	0	0	0.026101	0.00853512	0.0149867	0	0.00222656	0	0.0162516	0	0	0	0	0	0	0.000234801	0	0	0.0263016	0	0
0	0.00053466	0	0	0.00591194	0	0	0	0.0172928	0	0	0.00792166	0.0173978	0	0	0.0151829	0.000724676	0	0.00165198	0.0295801	0	0	0	0	0	0	0	0.0443165	0.0290835	0	0	0.00878881	0.0026199	0	0	0	0.0203024	0	0	0.000257568	0	0.00129444	0.012945	0	0	0	0	0.00552397	0	0
