# Supplementary material for: Gene Regulatory Network Inferences Using a Maximum-Relevance and Maximum-Significance Strategy
Source: PLoS One. 2016 Nov 9;11(11):e0166115. doi: 10.1371/journal.pone.0166115 (PMC5102470; doi:10.1371/journal.pone.0166115)
Supplement: S1 File — The compressed file includes the source code of MRMSn method and all the datasets in experiments. (ZIP) [file pone.0166115.s001.zip › The Matlab implement for the MRMSn method/MRMSn/othermethodresult/sosaracne.xlsx]

## Sheet: 工作表1
0	0.122808	0	0	0.360373	0	0.0418418	0	0
0.122808	0	0.0871767	0	0	0	0	0	0
0	0.0871767	0	0.0653392	0	0	0	0.113137	0
0	0	0.0653392	0	0	0.443096	0	0	0
0.360373	0	0	0	0	0.443096	0	0	0.193649
0	0	0	0.443096	0.443096	0	0	0	0
0.0418418	0	0	0	0	0	0	0	0
0	0	0.113137	0	0	0	0	0	0.143841
0	0	0	0	0.193649	0	0	0.143841	0
