# Supplementary material for: Gene Regulatory Network Inferences Using a Maximum-Relevance and Maximum-Significance Strategy
Source: PLoS One. 2016 Nov 9;11(11):e0166115. doi: 10.1371/journal.pone.0166115 (PMC5102470; doi:10.1371/journal.pone.0166115)
Supplement: S1 File — The compressed file includes the source code of MRMSn method and all the datasets in experiments. (ZIP) [file pone.0166115.s001.zip › The Matlab implement for the MRMSn method/MRMSn/othermethodresult/sosclr.xlsx]

## Sheet: 工作表1
0	1.91943	0	0.632341	2.31929	0.312653	2.07898	0.254737	0.519358
1.91943	0	1.54483	0	0	0	0.671558	0	0
0	1.54483	0	0.505364	0	0	0	2.04507	0.0742596
0.632341	0	0.505364	0	0.658838	2.52122	0	0	1.14204
2.31929	0	0	0.658838	0	2.25575	0	0	1.29669
0.312653	0	0	2.52122	2.25575	0	0.122324	0	0
2.07898	0.671558	0	0	0	0.122324	0	0	0
0.254737	0	2.04507	0	0	0	0	0	1.8894
0.519358	0	0.0742596	1.14204	1.29669	0	0	1.8894	0
