# Supplementary material for: Gene Regulatory Network Inferences Using a Maximum-Relevance and Maximum-Significance Strategy
Source: PLoS One. 2016 Nov 9;11(11):e0166115. doi: 10.1371/journal.pone.0166115 (PMC5102470; doi:10.1371/journal.pone.0166115)
Supplement: S1 File — The compressed file includes the source code of MRMSn method and all the datasets in experiments. (ZIP) [file pone.0166115.s001.zip › The Matlab implement for the MRMSn method/MRMSn/resultAUCshow.m]

%%-------------------------------------------------------------------
%  resultAUCshow code: show the AUC result of MRMSn for different dataset.  
%  In this code,we give the example of DREAM3 10 gene data.When bt=0,we  
%  obtain the score among nodes. The AUC of other datasets is aslo computered 
%  accorrding the files in the ``result``
%  Version data: 2016-07-22
%%-------------------------------------------------------------------
%%-show the AUC result of MRMSn for DREAM3 10 gene data
%% Load the DREAM3 insilico10 dataset and golden standard(benchmark)
%  netwrok
clear 
clc 
file1 = 'data/InSilicoSize10-Yeast1-null-mutants.tsv';
goldfile = 'gold/DREAM3GoldStandard_InSilicoSize10_Yeast1.txt';
A=importdata(file1);  
% Filter the names of genes
gene_list=A.textdata(1,:); 
% First line of data matrix is the control/wild type data
gene_list(1)=[];
data=A.data';
data(:,1)=[];
%---------------------------------------------------
[n_gene,data_point]=size(data);
G=ones(n_gene,n_gene);
G=tril(G,-1)';
G=G+G';
Gval=G;
for i=1:size(G,1)-1
    for j=i+1:size(G,1)
        if G(i,j)~=0
            cmiv=cmi(data(i,:),data(j,:));
            Gval(i,j)=cmiv;  Gval(j,i)=cmiv;
            
        end
    end
end
%--------------------------------------------------------------------------
%Select the features
T_selected=zeros(10,10);
GU=zeros(10,10);
selnum=4;
%arf=0.9;
arf=arf_opt_value(Gval,n_gene );
bt=0;
for k=1:n_gene
 [T_selected(1:length(mrms(k,Gval,n_gene,data,selnum,arf,bt)),k),dist(1:10,k)] = mrms(k,Gval,n_gene,data,selnum,arf,bt);
end
dis=dist;
for kk1=1:n_gene
    for kk2=1:n_gene
       dist(kk1,kk2)=min(dist(kk1,kk2),dist(kk2,kk1));
       dist(kk2,kk1)=dist(kk1,kk2);
    end
end
distt=sum(dist);
for ktt=1:10
       if distt(1,ktt)==0
          dist(ktt,T_selected(1,ktt))=max(Gval(:,ktt));   
          dist(T_selected(1,ktt),ktt)=max(Gval(:,ktt)); 
       end
end
%£­£­£­£­£­£­£­£­£­£­£­£­£­£­£­£­£­£­£­£­£­£­£­£­£­£­£­£­£­£­£­£­£­£­£­£­£­£­
[testfile]=Connect_for_cytoscape_all(dist,gene_list,gene_list);
b1=testfile(:,1:2);    %b1 is TF| gene
b2=cell2mat(testfile(:,3));  % b2 is edge (0 or 1)
C=importdata(goldfile);a1=C.textdata;   %b1 is TF/gene name
a2=C.data;       % b2 is edge (0 or 1)
[a1,a2]=dir2undir(a1,a2);n=size(a1,1);m=size(b1,1);a3=zeros(n,1);
for i=1:n
   for j=1:m
       if strcmp(a1{i,1},b1{j,1}) && strcmp(a1{i,2},b1{j,2})
           a3(i)=b2(j);       
       end
   end
end
roc([a3,a2]);


%%£­£­£­£­£­£­£­£­£­£­£­£­£­£­£­£­£­£­£­£­£­£­£­£­£­£­£­£­£­£­£­£­£­£­£­£­£­£­----
%show the AUC result of MRMSn for Reaction chain with 4 species data
%%£­£­£­£­£­£­£­£­£­£­£­£­£­£­£­£­£­£­£­£­£­£­£­£­£­£­£­£­£­£­£­£­£­£­£­£­£­£­----
clear;
clc;
file1 = 'data/b3_small_chain.mat';
goldfile = 'gold/gene4_goden.txt';
A=importdata(file1);  
% Filter the names of genes
gene_list=A.variables(1,:);
data=A.x';
[n_gene,data_point]=size(data);
dist= importdata('result/gchaindist.mat');%input dist
[testfile]=Connect_for_cytoscape_all(dist,gene_list,gene_list);
b1=testfile(:,1:2);    %b1 is TF| gene
b2=cell2mat(testfile(:,3));  % b2 is edge (0 or 1)
C=importdata(goldfile);a1=C.textdata;   %b1 is TF/gene name
a2=C.data;       % b2 is edge (0 or 1)
[a1,a2]=dir2undir(a1,a2);n=size(a1,1);m=size(b1,1);a3=zeros(n,1);
for i=1:n
   for j=1:m
       if strcmp(a1{i,1},b1{j,1}) && strcmp(a1{i,2},b1{j,2})
           a3(i)=b2(j);       
       end
   end
end
roc([a3,a2]);

%%£­£­£­£­£­£­£­£­£­£­£­£­£­£­£­£­£­£­£­£­£­£­£­£­£­£­£­£­£­£­£­£­£­£­£­£­£­£­----
%show the AUC result of MRMSn for DREAM3 50 gene data
%%£­£­£­£­£­£­£­£­£­£­£­£­£­£­£­£­£­£­£­£­£­£­£­£­£­£­£­£­£­£­£­£­£­£­£­£­£­£­----
clear 
clc 
%% Load the DREAM3 insilico50 dataset and golden standard(benchmark)
%  netwrok
file1 = 'data/InSilicoSize50-Yeast1-null-mutants.tsv';
goldfile = 'gold/DREAM3GoldStandard_InSilicoSize50_Yeast1.txt';
A=importdata(file1);  
% Filter the names of genes
gene_list=A.textdata(1,:); 
% First line of data matrix is the control/wild type data
gene_list(1)=[];
data=A.data';
data(:,1)=[];
[n_gene,data_point]=size(data);
dist= importdata('result/g50dist.mat');%input dist
[testfile]=Connect_for_cytoscape_all(dist,gene_list,gene_list);
b1=testfile(:,1:2);    %b1 is TF| gene
b2=cell2mat(testfile(:,3));  % b2 is edge (0 or 1)
C=importdata(goldfile);a1=C.textdata;   %b1 is TF/gene name
a2=C.data;       % b2 is edge (0 or 1)
[a1,a2]=dir2undir(a1,a2);n=size(a1,1);m=size(b1,1);a3=zeros(n,1);
for i=1:n
   for j=1:m
       if strcmp(a1{i,1},b1{j,1}) && strcmp(a1{i,2},b1{j,2})
           a3(i)=b2(j);       
       end
   end
end
roc([a3,a2]);

%%£­£­£­£­£­£­£­£­£­£­£­£­£­£­£­£­£­£­£­£­£­£­£­£­£­£­£­£­£­£­£­£­£­£­£­£­£­£­----
%show the AUC result of MRMSn for IRMA benchmark data
%%£­£­£­£­£­£­£­£­£­£­£­£­£­£­£­£­£­£­£­£­£­£­£­£­£­£­£­£­£­£­£­£­£­£­£­£­£­£­----
clear;
clc;
file1 = 'data/b4_irma_on_off.mat';
goldfile = 'gold/gene5_goden.txt';
A=importdata(file1);  
% Filter the names of genes
gene_list=A.variables(1,:);
data=A.x';
[n_gene,data_point]=size(data);
dist= importdata('result/girmadist.mat');%input dist
%£­£­£­£­£­£­£­£­£­£­£­£­£­£­£­£­£­£­£­£­£­£­£­£­£­£­£­£­£­£­£­£­£­£­£­£­£­£­
[testfile]=Connect_for_cytoscape_all(dist,gene_list,gene_list);
b1=testfile(:,1:2);    %b1 is TF| gene
b2=cell2mat(testfile(:,3));  % b2 is edge (0 or 1)
C=importdata(goldfile);a1=C.textdata;   %b1 is TF/gene name
a2=C.data;       % b2 is edge (0 or 1)
[a1,a2]=dir2undir(a1,a2);n=size(a1,1);m=size(b1,1);a3=zeros(n,1);
for i=1:n
   for j=1:m
       if strcmp(a1{i,1},b1{j,1}) && strcmp(a1{i,2},b1{j,2})
           a3(i)=b2(j);       
       end
   end
end
roc([a3,a2]);
%%£­£­£­£­£­£­£­£­£­£­£­£­£­£­£­£­£­£­£­£­£­£­£­£­£­£­£­£­£­£­£­£­£­£­£­£­£­£­----
%show the AUC result of MRMSn for IRMA benchmark data
%%£­£­£­£­£­£­£­£­£­£­£­£­£­£­£­£­£­£­£­£­£­£­£­£­£­£­£­£­£­£­£­£­£­£­£­£­£­£­----
%Input the dataset and benchmark network.
clear 
clc
file1 = 'data/SOS_m.tsv';
A=importdata(file1); 
gene_list=A.textdata(1,:); 
% First line of data matrix is the control/wild type data
gene_list(1)=[];
data=A.data;
data(1,:)=[];
%load SOS_X;
%data=normr(data);
%---------------------------------------------------
[n_gene,data_point]=size(data);
dist= importdata('result/gsosdist.mat');%input dist
[testfile]=Connect_for_cytoscape_all(dist,gene_list,gene_list);
b1=testfile(:,1:2);    %b1 is TF| gene
b2=cell2mat(testfile(:,3));  % b2 is edge (0 or 1)
%C=importdata(goldfile);a1=C.textdata;   %b1 is TF/gene name
%a2=C.data;       % b2 is edge (0 or 1)
load 'gold/sos_fff';
load 'gold/sos_go_2';
[a1,a2]=dir2undir(a1,a2);n=size(a1,1);m=size(b1,1);a3=zeros(n,1);
for i=1:n
   for j=1:m
       if strcmp(a1{i,1},b1{j,1}) && strcmp(a1{i,2},b1{j,2})
           a3(i)=b2(j);       
       end
   end
end
roc([a3,a2]);
