# Supplementary material for: Gene Regulatory Network Inferences Using a Maximum-Relevance and Maximum-Significance Strategy
Source: PLoS One. 2016 Nov 9;11(11):e0166115. doi: 10.1371/journal.pone.0166115 (PMC5102470; doi:10.1371/journal.pone.0166115)
Supplement: S1 File — The compressed file includes the source code of MRMSn method and all the datasets in experiments. (ZIP) [file pone.0166115.s001.zip › The Matlab implement for the MRMSn method/MRMSn/test_10gene.m]

clear 
clc 
%% Load the DREAM3 insilico10 dataset and golden standard(benchmark)
%  netwrok

file1 = 'data/InSilicoSize10-Yeast1-null-mutants.tsv';
goldfile = 'gold/DREAM3GoldStandard_InSilicoSize10_Yeast1.txt';
A=importdata(file1);  
% Filter the names of genes
gene_list=A.textdata(1,:); 
% First line of data matrix is the control/wild type data
gene_list(1)=[];
data=A.data';
data(:,1)=[];
%%%%%-----Calculating the mutual information among genes
[n_gene,data_point]=size(data);
G=ones(n_gene,n_gene);
G=tril(G,-1)';
G=G+G';
Gval=G;
for i=1:size(G,1)-1
    for j=i+1:size(G,1)
        if G(i,j)~=0
            cmiv=cmi(data(i,:),data(j,:));
            Gval(i,j)=cmiv;  Gval(j,i)=cmiv;
            
        end
    end
end
%--------------------------------------------------------------------------
%Select the regulatory genes for each target gene
T_selected=zeros(10,10);
dist=zeros(10,10);
selnum=4;
%arf=0.9;
arf=arf_opt_value(Gval,n_gene );
bt=0.09;
for k=1:n_gene
 [T_selected(1:length(mrms(k,Gval,n_gene,data,selnum,arf,bt)),k),dist(1:10,k)] = mrms(k,Gval,n_gene,data,selnum,arf,bt);
end
%£­£­£­adjust all of the regulatory relationships and build 
%a complete network structure
selected_f= zeros(n_gene,n_gene);
for w=1:n_gene
for j=1:4
    if T_selected(j,w)~=0
    if ismember(w,T_selected(:,T_selected(j,w)))
      selected_f(j,w)=T_selected(j,w); 
    end
    end
end
end
%%------------------------
G_f= zeros(n_gene,n_gene);
for w=1:4
for j=1:n_gene
    if selected_f(w,j)~=0
       G_f(T_selected(w,j),j)=1;
       G_f(j,T_selected(w,j))=1;
    end
end
end
%-----refines the existing edges to avoid the isolated target gene
kk=sum(G_f);
for kt=1:10
       if kk(1,kt)==0
           G_f(kt,T_selected(1,kt))=1;         
           G_f(T_selected(1,kt),kt)=1;
       end
end
%%--------------
[testfile]=Connect_for_cytoscape_all(G_f,gene_list,gene_list);
b1=testfile(:,1:2);    %b1 is TF| gene
b2=cell2mat(testfile(:,3));  % b2 is edge (0 or 1)
C=importdata(goldfile);a1=C.textdata;   %b1 is TF/gene name
a2=C.data;       % b2 is edge (0 or 1)
[a1,a2]=dir2undir(a1,a2);n=size(a1,1);m=size(b1,1);a3=zeros(n,1);
for i=1:n
   for j=1:m
       if strcmp(a1{i,1},b1{j,1}) && strcmp(a1{i,2},b1{j,2})
           a3(i)=b2(j);       
       end
   end
end

[tp,fp,tn,fn,tpr,fpr,tnr,npv,ppv,fdr,acc]=evaluation(a3,a2)
%----the network structure is an Undirected Network
tp=tp/2
fp=fp/2
tn=tn/2;
fn=fn/2;


 
