# Supplementary material for: Gene Regulatory Network Inferences Using a Maximum-Relevance and Maximum-Significance Strategy
Source: PLoS One. 2016 Nov 9;11(11):e0166115. doi: 10.1371/journal.pone.0166115 (PMC5102470; doi:10.1371/journal.pone.0166115)
Supplement: S1 File — The compressed file includes the source code of MRMSn method and all the datasets in experiments. (ZIP) [file pone.0166115.s001.zip › The Matlab implement for the MRMSn method/MRMSn/test_othermethod.m]

clc;
clear;
%--------------
file1 ='data/SOS_m.tsv';
A=importdata(file1); 
gene_list=A.textdata(1,:); 
gene_list(1)=[];
res= xlsread('othermethodresult/sosaracne.xlsx');
[testfile]=Connect_for_cytoscape_all(res,gene_list,gene_list);
b1=testfile(:,1:2);    %b1 is TF| gene
b2=cell2mat(testfile(:,3));  % b2 is edge (0 or 1)
%C=importdata(goldfile);a1=C.textdata;   %b1 is TF/gene name
%a2=C.data;       % b2 is edge (0 or 1)
load 'gold/sos_fff';
load 'gold/sos_go_2';
[a1,a2]=dir2undir(a1,a2);n=size(a1,1);m=size(b1,1);a3=zeros(n,1);
for i=1:n
   for j=1:m
       if strcmp(a1{i,1},b1{j,1}) && strcmp(a1{i,2},b1{j,2})
           a3(i)=b2(j);       
       end
   end
end
roc([a3,a2]);

 G=zeros(9,9);
for k=1:9
    for w=1:9
        if res(k,w)>0.0
              G(k,w)=1;
        end
    end
end

[testfile]=Connect_for_cytoscape_all(G,gene_list,gene_list);
b1=testfile(:,1:2);    %b1 is TF| gene
b2=cell2mat(testfile(:,3));  % b2 is edge (0 or 1)
%C=importdata(goldfile);a1=C.textdata;   %b1 is TF/gene name
%a2=C.data;       % b2 is edge (0 or 1)
load 'gold/sos_fff';
load 'gold/sos_go_2';
[a1,a2]=dir2undir(a1,a2);n=size(a1,1);m=size(b1,1);a3=zeros(n,1);
for i=1:n
   for j=1:m
       if strcmp(a1{i,1},b1{j,1}) && strcmp(a1{i,2},b1{j,2})
           a3(i)=b2(j);       
       end
   end
end


[tp,fp,tn,fn,tpr,fpr,tnr,npv,ppv,fdr,acc]=evaluation(a3,a2)

%----------------------------------------------------------
clear 
clc 
%% Load the DREAM3 insilico10 dataset and golden standard(benchmark)
%  netwrok
file1 = 'data/InSilicoSize10-Yeast1-null-mutants.tsv';
goldfile = 'gold/DREAM3GoldStandard_InSilicoSize10_Yeast1.txt';
A=importdata(file1);  
% Filter the names of genes
gene_list=A.textdata(1,:); 
% First line of data matrix is the control/wild type data
gene_list(1)=[];
res= xlsread('othermethodresult/gene10aracne.xls');
[testfile]=Connect_for_cytoscape_all(res,gene_list,gene_list);
b1=testfile(:,1:2);    %b1 is TF| gene
b2=cell2mat(testfile(:,3));  % b2 is edge (0 or 1)
C=importdata(goldfile);a1=C.textdata;   %b1 is TF/gene name
a2=C.data;       % b2 is edge (0 or 1)
[a1,a2]=dir2undir(a1,a2);n=size(a1,1);m=size(b1,1);a3=zeros(n,1);
for i=1:n
   for j=1:m
       if strcmp(a1{i,1},b1{j,1}) && strcmp(a1{i,2},b1{j,2})
           a3(i)=b2(j);       
       end
   end
end
roc([a3,a2])

G=zeros(10,10);
for k=1:10
    for w=1:10
        if res(k,w)>=1.2324
              G(k,w)=1;
        end
    end
end

[testfile]=Connect_for_cytoscape_all(G,gene_list,gene_list);
b1=testfile(:,1:2);    %b1 is TF| gene
b2=cell2mat(testfile(:,3));  % b2 is edge (0 or 1)
C=importdata(goldfile);a1=C.textdata;   %b1 is TF/gene name
a2=C.data;       % b2 is edge (0 or 1)
[a1,a2]=dir2undir(a1,a2);n=size(a1,1);m=size(b1,1);a3=zeros(n,1);
for i=1:n
   for j=1:m
       if strcmp(a1{i,1},b1{j,1}) && strcmp(a1{i,2},b1{j,2})
           a3(i)=b2(j);       
       end
   end
end

[tp,fp,tn,fn,tpr,fpr,tnr,npv,ppv,fdr,acc]=evaluation(a3,a2)

%-------------------------------------------------
clear 
clc 
%% Load the DREAM3 insilico50 dataset and golden standard(benchmark)
%  netwrok
file1 = 'data/InSilicoSize50-Yeast1-null-mutants.tsv';
goldfile = 'gold/DREAM3GoldStandard_InSilicoSize50_Yeast1.txt';
A=importdata(file1);  
% Filter the names of genes
gene_list=A.textdata(1,:); 
% First line of data matrix is the control/wild type data
gene_list(1)=[];
res= xlsread('othermethodresult/test50_mider.xlsx');

[testfile]=Connect_for_cytoscape_all(res,gene_list,gene_list);
b1=testfile(:,1:2);    %b1 is TF| gene
b2=cell2mat(testfile(:,3));  % b2 is edge (0 or 1)
C=importdata(goldfile);a1=C.textdata;   %b1 is TF/gene name
a2=C.data;       % b2 is edge (0 or 1)
[a1,a2]=dir2undir(a1,a2);n=size(a1,1);m=size(b1,1);a3=zeros(n,1);
for i=1:n
   for j=1:m
       if strcmp(a1{i,1},b1{j,1}) && strcmp(a1{i,2},b1{j,2})
           a3(i)=b2(j);       
       end
   end
end
roc([a3,a2]);

G=zeros(50,50);
for k=1:50
    for w=1:50
        if res(k,w)>=0.0105
              G(k,w)=1;
        end
    end
end
[testfile]=Connect_for_cytoscape_all(G,gene_list,gene_list);
b1=testfile(:,1:2);    %b1 is TF| gene
b2=cell2mat(testfile(:,3));  % b2 is edge (0 or 1)
C=importdata(goldfile);a1=C.textdata;   %b1 is TF/gene name
a2=C.data;       % b2 is edge (0 or 1)
[a1,a2]=dir2undir(a1,a2);n=size(a1,1);m=size(b1,1);a3=zeros(n,1);
for i=1:n
   for j=1:m
       if strcmp(a1{i,1},b1{j,1}) && strcmp(a1{i,2},b1{j,2})
           a3(i)=b2(j);       
       end
   end
end

[tp,fp,tn,fn,tpr,fpr,tnr,npv,ppv,fdr,acc]=evaluation(a3,a2)

%----------------------------------------
clear;
clc;
file1 = 'data/b3_small_chain.mat';
goldfile = 'gold/gene4_goden.txt';
A=importdata(file1);  
% Filter the names of genes
gene_list=A.variables(1,:);

res= xlsread('othermethodresult/midersmallchain.xlsx');

[testfile]=Connect_for_cytoscape_all(res,gene_list,gene_list);
b1=testfile(:,1:2);    %b1 is TF| gene
b2=cell2mat(testfile(:,3));  % b2 is edge (0 or 1)
C=importdata(goldfile);a1=C.textdata;   %b1 is TF/gene name
a2=C.data;       % b2 is edge (0 or 1)
[a1,a2]=dir2undir(a1,a2);n=size(a1,1);m=size(b1,1);a3=zeros(n,1);
for i=1:n
   for j=1:m
       if strcmp(a1{i,1},b1{j,1}) && strcmp(a1{i,2},b1{j,2})
           a3(i)=b2(j);       
       end
   end
end
roc([a3,a2])

G=zeros(4,4);
for k=1:4
    for w=1:4
        if res(k,w)>=0.5
              G(k,w)=1;
        end
    end
end
[testfile]=Connect_for_cytoscape_all(G,gene_list,gene_list);
b1=testfile(:,1:2);    %b1 is TF| gene
b2=cell2mat(testfile(:,3));  % b2 is edge (0 or 1)
C=importdata(goldfile);a1=C.textdata;   %b1 is TF/gene name
a2=C.data;       % b2 is edge (0 or 1)
[a1,a2]=dir2undir(a1,a2);n=size(a1,1);m=size(b1,1);a3=zeros(n,1);
for i=1:n
   for j=1:m
       if strcmp(a1{i,1},b1{j,1}) && strcmp(a1{i,2},b1{j,2})
           a3(i)=b2(j);       
       end
   end
end

[tp,fp,tn,fn,tpr,fpr,tnr,npv,ppv,fdr,acc]=evaluation(a3,a2)

%------------------------------------------------------------
clear;
clc;
file1 = 'data/b4_irma_on_off.mat';
goldfile = 'gold/gene5_goden.txt';
A=importdata(file1);  
% Filter the names of genes
gene_list=A.variables(1,:);

res= xlsread('othermethodresult/b4aracne.xls');

[testfile]=Connect_for_cytoscape_all(res,gene_list,gene_list);
b1=testfile(:,1:2);    %b1 is TF| gene
b2=cell2mat(testfile(:,3));  % b2 is edge (0 or 1)
C=importdata(goldfile);a1=C.textdata;   %b1 is TF/gene name
a2=C.data;       % b2 is edge (0 or 1)
[a1,a2]=dir2undir(a1,a2);n=size(a1,1);m=size(b1,1);a3=zeros(n,1);
for i=1:n
   for j=1:m
       if strcmp(a1{i,1},b1{j,1}) && strcmp(a1{i,2},b1{j,2})
           a3(i)=b2(j);       
       end
   end
end
roc([a3,a2])

G=zeros(5,5);
for k=1:5
    for w=1:5
        if res(k,w)>=0.25
              G(k,w)=1;
        end
    end
end
[testfile]=Connect_for_cytoscape_all(G,gene_list,gene_list);
b1=testfile(:,1:2);    %b1 is TF| gene
b2=cell2mat(testfile(:,3));  % b2 is edge (0 or 1)
C=importdata(goldfile);a1=C.textdata;   %b1 is TF/gene name
a2=C.data;       % b2 is edge (0 or 1)
[a1,a2]=dir2undir(a1,a2);n=size(a1,1);m=size(b1,1);a3=zeros(n,1);
for i=1:n
   for j=1:m
       if strcmp(a1{i,1},b1{j,1}) && strcmp(a1{i,2},b1{j,2})
           a3(i)=b2(j);       
       end
   end
end

[tp,fp,tn,fn,tpr,fpr,tnr,npv,ppv,fdr,acc]=evaluation(a3,a2)
